# Supplementary material for: The polyamine transporter Slc18b1(VPAT) is important for both short and long time memory and for regulation of polyamine content in the brain
Source: PLoS Genet. 2019 Dec 4;15(12):e1008455. doi: 10.1371/journal.pgen.1008455 (PMC6927659; doi:10.1371/journal.pgen.1008455)
Supplement: S1 Table — (XLS) [file pgen.1008455.s001.xls]

## Sheet: Blad1
Fig 1F	Ctrl			KO
	Numbers in triplicates			Numbers in triplicates
Sample 1	31	34	30	27	28	29
Sample 2	33	30	30	28	27	29
Sample 3	26	23	28	22	22	25
Sample 4	33	37	29	25	25	25
Sample 5	35	34	37	24	25	30
Sample 6	31	30	29	24	30	25
Sample 7	29	31	30	32	27	27
Fig2A	KO	Ctrl	KO	Ctrl	KO	Ctrl
	Time in closed arms		Time in centre Square		Time in Open Arms
Animal 1	422.16	437.39	143.97	25.99	19.77	127.91
Animal 2		298.75		77.03		189.63
Animal 3	504.86	284.11	37.74	221.13	41.28	69.11
Animal 4	442.59	438.23	76.24	80.24	55.69	69.58
Animal 5	560	396.53	25.22	126.7	14.83	52.86
Animal 6	521.86	526.98	23.75	49.14	43.27	8.64
Animal 7	381.29		124.33		56.59
Animal 8	332.42	568.69	196.69	26.58	47.88	0
Animal 9	403.26	579.45	126.74	9.73	45.86	0
Animal 10	418		88.83		75.13
Animal 11	469.87		61		34.75
Fig2B	KO	Ctrl	KO	Ctrl	KO	Ctrl	KO	Ctrl
	Entries Closed Arm		Entries Open Arm		Rearing		Headdips
Animal 1	5	1	0	2	3	1	0	5
Animal 2	1	9	2	8	1	8	2	19
Animal 3	5	9	0	4	1	2	1	7
Animal 4	6	4	3	2	2	0	4	8
Animal 5	5	6	4	6	1	2	3	1
Animal 6	4	5	0	1	2	0	4	8
Animal 7	9	4	3	0	6	1	14	1
Animal 8	6	2	4	0	6	0	6	2
Animal 9	9	7	5	0	0	1	1	3
Animal 10	3		2		2		1
Animal 11	7		3		1		6
Fig2C	KO Time	Ctrl Time	KO Time	Ctrl Time	KO Time	Ctrl Time
	Day 1		Day 2		Day 3
Animal 1	15	18.7	16.3	22	32.3	20.3
Animal 2	16	15.3	29	20	25	19.3
Animal 3	18.7	17.3	24.7	17.3	39	17.7
Animal 4	19.3	11.3	20.7	20.3	28.3	34.3
Animal 5	17.3	21.7	22	28	16.3	31.3
Animal 6	19	32	26.7	37.3	24.3	29.3
Animal 7	19	26.3	28.3	31	24	41.7
Animal 8	23	29.7	29.7	29	28	28.7
Animal 9	20.7	22.3	43	34	41	24.3
Animal 10	21.7	20.7	23	53.5	18.3	43
Fig2D	Day 1	Day 2	Day 3	Day 4	Day 5	Day 6	Day 7	Day 8	Day 9	Day 10	Day 11	Day 12	Day 1	Day 2	Day 3	Day 4	Day 5	Day 6	Day 7	Day 8	Day 9	Day 10	Day 11	Day 12
	KO												Ctrl
1	30.79	29.09	31.37	27.02	24.77	27.86	28.36	24.25	27.32	28.96	34.78	28.41	28.86	25.83	27.39	28.39	26.86	25.88	27.61	24.25	29.42	26.42	25.87	23.41
2	31.11	29.68	32.18	28.94	26.99	28.94	29.73	24.58	26.98	29.59	39.49	29.16	27.55	25.67	27.35	28.17	26.81	25.56	27.86	23.79	35.76	26.72	28.96	26.8
3	33.37	29.79	32.89	30.69	29.5	30.46	31.64	24.31	27.09	30.77	43.53	31.33	27.59	24.78	28.13	28.58	27.77	25.09	29.41	23.56	37.69	27.78	31.09	29.03
4	35.15	30.92	34.31	32.64	28.87	31.78	33.56	26.2	28.57	31.49	46.53	32.85	25.62	30.61	30.32	30.47	31.05	26.55	34.57	24.5	40.86	28.6	33.57	31.22
5	39.34	32.74	37.03	35	31.24	33.61	35.54	27.03	30.35	32.75	48.07	35.25	26.74	31.41	31.74	31.48	33.9	26.91	36.98	24.96	41.14	29.49	36.42	32.71
6	41.75	35.55	39.67	35.96	31.86	36.38	36.71	29.45	32	34.75	49.77	37.24	27.28	32.51	32.09	32.4	35.91	29.02	39.29	25.72	42.59	30.6	36.55	34.69
7	44.2	36.34	41.66	37.13	32.76	37.81	37.86	30.87	34.32	34.78	49.96	39.87	28.19	33.45	32.84	36.09	36.57	28.94	42.52	25.88	43.84	31.99	38.19	36.68
8	45.19	36.93	42.64	37.52	38.65	32.41	40.47	33.22	36.92	36.54	51.55	41.03	32.09	29.41	33.41	37.35	38.63	30.2	44.2	26.21	44.35	34.64	40.65	39.08
9	46.93	38.47	46.39	39.19	41.69	34.8	42.12	33.67	38.52	37.47	51.92	42.14	35.83	32.65	35.61	39.15	39.2	30.1	45.88	27.92	43.72	36.19	41.61	38.66
10	49.59	39.48	46.87	40.58	41.84	36.02	41.34	36.06	42.45	39.99	52.51	44.76	37.7	32.85	37.21	40.52	40.13	29.93	46.18	28.38	45.57	37.09	43.53	40.14
11	50.92	40.58	48.94	41.23	43.54	37.85	41.78	37.08	44.21	42.39	54.25	46.7	37.98	33.85	37.78	41.98	40.66	29.34	46.62	28.54	45.75	38.4	45.71	41.33
12	52.38	40.8	51.08	41.58	45.75	38.78	43.39	39.35	46.97	44	56.15	49.17	39.62	35.26	38.87	43.63	41.64	30.82	47.98	28.76	47.28	41.09	47.21	42.94
13	53.86	43.03	52.62	42.91	46.27	39.8	44.99	41.42	48.46	43.77	55.7	49.2	42.37	36.32	39.48	43.57	42.25	32.05	47.85	28.04	47.55	41.08	47.6	45.02
Fig2E	Animal 1	Animal 2	Animal 3	Animal 4	Animal 5	Animal 6	Animal 7	Animal 8	Animal 9	Animal 10	Animal 11	Animal 12	Animal 13	Animal 14	Animal 15
Amino acid	Ctrl								KO
3-Hydroxybutyrate	0.047	0.077	0.037	0.06	0.045	0.048	0.056	0.043	0.048	0.041	0.047	0.048	0.055	0.055	0.047
4-Aminobutyrate	2.619	2.271	2.175	2.345	2.25	2.234	2.284	2.44	2.113	2.37	2.401	2.557	2.397	2.269	2.307
ADP	0.212	0.227	0.253	0.221	0.263	0.252	0.278	0.271	0.212	0.223	0.236	0.242	0.257	0.25	0.257
AMP	0.172	0.206	0.169	0.243	0.186	0.178	0.212	0.22	0.236	0.187	0.138	0.192	0.172	0.189	0.223
ATP	0.065	0.07	0.065	0.064	0.06	0.06	0.061	0.06	0.07	0.073	0.068	0.067	0.063	0.058	0.056
Acetate	0.365	0.352	0.377	0.6	0.608	0.514	0.648	0.649	0.43	0.355	0.341	0.384	0.597	0.522	0.653
Acetone	0.022	0.023	0.021	0.024	0.023	0.024	0.024	0.023	0.024	0.024	0.026	0.025	0.025	0.024	0.024
Alanine	0.762	0.732	0.881	0.99	0.736	0.843	0.832	0.956	0.792	0.843	0.869	0.933	0.975	0.809	0.77
Arginine	0.168	0.23	0.177	0.177	0.186	0.229	0.189	0.21	0.193	0.166	0.195	0.203	0.187	0.196	0.187
Ascorbate	0.784	0.785	0.667	0.479	0.721	0.739	0.609	0.77	0.611	0.612	0.685	0.728	0.741	0.709	0.629
Aspartate	2.151	2.261	2.03	2.147	1.974	2.125	1.966	2.341	1.968	2.105	2.533	2.09	2.251	2.185	2.141
Choline	0.146	0.139	0.1	0.19	0.115	0.107	0.128	0.124	0.135	0.141	0.112	0.134	0.108	0.114	0.139
Creatine	10.534	10.289	10.101	9.979	10.442	10.171	10.603	10.631	10.323	10.485	10.566	10.917	10.233	10.329	10.246
Formate	0.332	0.406	0.375	0.459	0.347	0.418	0.401	0.371	0.362	0.389	0.412	0.432	0.462	0.369	0.387
Fumarate	0.06	0.07	0.076	0.076	0.033	0.038	0.04	0.035	0.073	0.074	0.069	0.072	0.044	0.036	0.03
Glutamate	9.803	9.579	9.677	9.662	9.545	9.578	10.018	10.747	9.999	9.613	10.376	10.25	10.063	9.341	9.548
Glutamine	5.58	5.118	5.087	5.242	4.984	5.076	5.805	5.112	5.717	5.418	5.118	5.761	5.606	4.833	5.46
Glutathione	0.664	0.653	0.574	0.545	0.551	0.587	0.512	0.587	0.623	0.564	0.626	0.628	0.593	0.566	0.487
Glycerol	1.102	1.209	4.905	1.69	1.148	1.081	0.941	1.224	1.556	1.255	1.317	1.466	1.487	0.909	0.992
Glycine	0.957	0.925	0.933	0.977	0.969	0.938	0.984	1.039	0.871	1.168	1.201	1.143	1.046	1.002	1.037
Inosine	0.204	0.157	0.153	0.687	0.141	0.181	0.17	0.166	0.206	0.194	0.174	0.2	0.166	0.173	0.19
Isoleucine	0.036	0.038	0.034	0.049	0.033	0.037	0.037	0.041	0.038	0.034	0.039	0.043	0.041	0.035	0.037
Lactate	11.274	9.641	11.017	11.962	9.697	10.704	10.414	9.823	9.973	10.218	11.662	11.688	11.255	9.629	10.541
Leucine	0.094	0.093	0.085	0.112	0.087	0.092	0.096	0.101	0.092	0.085	0.096	0.104	0.09	0.083	0.092
Lysine	0.107	0.126	0.121	0.107	0.095	0.107	0.108	0.125	0.106	0.099	0.098	0.102	0.077	0.099	0.104
Methanol	0.354	0.384	0.384	0.472	0.841	0.789	0.833	0.674	0.372	0.312	0.333	0.344	0.975	0.769	0.725
N-Acetylaspartate	7.561	7.404	6.983	7.183	7.399	7.288	7.631	7.599	7.012	7.525	7.472	7.832	7.474	7.103	7.463
NAD+	0.344	0.351	0.333	0.332	0.34	0.338	0.353	0.362	0.334	0.353	0.366	0.361	0.345	0.338	0.339
Niacinamide	0.05	0.055	0.053	0.081	0.062	0.053	0.06	0.052	0.069	0.044	0.043	0.056	0.053	0.059	0.068
O-Acetylcarnitine	0.05	0.052	0.052	0.052	0.066	0.054	0.062	0.054	0.052	0.065	0.06	0.055	0.055	0.046	0.06
O-Phosphocholine	0.555	0.495	0.523	0.592	0.482	0.528	0.561	0.518	0.561	0.511	0.535	0.533	0.559	0.469	0.494
O-Phosphoethanolamine	1.971	1.979	1.988	2.06	2.108	1.972	2.047	2.162	2.087	2.039	2.013	2.078	2.026	1.97	2.076
Pantothenate	0.033	0.038	0.031	0.029	0.024	0.032	0.034	0.034	0.035	0.025	0.03	0.03	0.03	0.032	0.029
Phenylalanine	0.062	0.059	0.059	0.067	0.057	0.065	0.064	0.061	0.063	0.061	0.058	0.071	0.066	0.061	0.067
Propionate	0.022	0.024	0.019	0.035	0.018	0.013	0.02	0.022	0.024	0.024	0.017	0.018	0.014	0.012	0.016
Succinate	0.789	0.718	0.832	0.833	0.758	0.845	0.769	0.8	0.697	0.782	0.843	0.896	0.865	0.818	0.712
Taurine	10.517	13.051	9.905	11.004	9.736	10.118	10.025	10.832	10.859	9.719	12.84	13.433	10.352	9.79	10.435
Tyrosine	0.102	0.091	0.085	0.112	0.088	0.092	0.092	0.104	0.094	0.104	0.119	0.083	0.102	0.082	0.075
Uridine	0.104	0.098	0.081	0.112	0.09	0.085	0.097	0.085	0.097	0.101	0.102	0.098	0.102	0.091	0.108
Valine	0.1	0.094	0.094	0.123	0.092	0.097	0.093	0.101	0.104	0.097	0.122	0.105	0.112	0.094	0.097
myo-Inositol	5.472	5.207	5.063	4.973	5.515	5.274	5.609	5.616	4.812	5.592	5.875	5.715	5.18	5.461	5.397
sn-Glycero-3-phosphocholine	1.088	1.032	1.045	0.944	1.064	1.008	1.083	1.074	0.953	1.158	1.222	1.152	1.088	0.984	1.111
?-Alanine	0.117	0.109	0.101	0.114	0.103	0.107	0.144	0.125	0.101	0.118	0.112	0.124	0.118	0.106	0.131
?-Methylhistidine	0.099	0.1	0.094	0.097	0.101	0.098	0.102	0.103	0.1	0.095	0.096	0.105	0.099	0.097	0.096
Fig3A	Animal 1	Animal 2	Animal 3	Animal 4	Animal 5	Animal 6	Animal 7	Animal 8	Animal 9	Animal 10	Animal 11	Animal 12	Animal 13	Animal 14	Animal 15	Animal 16	Animal 17	Animal 18	Animal 19	Animal 20
Day	Ctrl											KO
1	460	285	512	900	819	708	244	360	870	728	767	93	834	524	811	429	900	435	131	895
2	445	827	616	311	129	900	608	282	117	391	105	900	900	900	900	639	900	590	841	900
3	900	278	424	726	248	110	125	549	290	176	277	900	378	900	807	900	900	698	559	669
4	690	598	332	187	403	215	542	211	202	257	228	900	413	900	900	900	828	750	900	541
5	240	489	346	285	569	336	92	361	247	136	282	368	548	433	900	716	900	279	448	190
6	302	246	251	201	656	196	169	59	121	332	293	376	522	394	517	396	181	236	114	209
Fig3B	Animal 1	Animal 2	Animal 3	Animal 4	Animal 5	Animal 6	Animal 7	Animal 8	Animal 9	Animal 10	Animal 11	Animal 12	Animal 13	Animal 14	Animal 15	Animal 16	Animal 17	Animal 18	Animal 19	Animal 20
Day	Ctrl											KO
1	10	10	34	16	20	19	8	22	19	19	32	13	9	25	6	13	10	10	16	35
2	11	12	6	14	5	17	13	20	5	8	21	12	41	20	40	19	22	12	18	36
3	8	12	12	7	8	18	12	13	12	6	8	9	19	19	31	7	22	15	21	28
4	21	10	11	8	11	15	12	11	6	8	13	10	25	13	35	6	16	12	25	23
5	7	15	13	11	8	6	6	10	11	15	13	13	18	8	6	15	7	13	17	32
6	10	7	10	6	11	8	7	9	8	7	9	9	5	9	6	16	7	8	10	10
Fig3C	Animal 1	Animal 2	Animal 3	Animal 4	Animal 5	Animal 6	Animal 7	Animal 8	Animal 9	Animal 10	Animal 11	Animal 12	Animal 13	Animal 14	Animal 15	Animal 16	Animal 17	Animal 18	Animal 19	Animal 20
Day	Ctrl											KO
1	4	5	17	7	11	8	3	9	8	8	15	3	3	7	1	6	5	2	8	12
2	6	6	2	7	1	8	7	6	1	1	9	2	16	13	19	11	14	7	8	17
3	4	5	5	3	4	8	6	6	4	1	3	2	5	7	15	3	10	7	8	12
4	5	5	6	4	5	5	7	5	2	4	7	6	13	6	15	2	10	6	14	10
5	3	7	7	4	3	4	2	5	4	7	3	6	9	3	1	9	3	6	10	14
6	3	3	3	2	4	3	3	3	2	2	4	5	1	4	2	8	2	3	4	4
Fig3D	Animal 1	Animal 2	Animal 3	Animal 4	Animal 5	Animal 6	Animal 7	Animal 8	Animal 9	Animal 10	Animal 11	Animal 12	Animal 13	Animal 14	Animal 15	Animal 16	Animal 17	Animal 18	Animal 19	Animal 20
Day	Ctrl											KO
1	0	0	9	0	2	2	1	7	5	5	11	4	2	11	1	4	0	3	4	11
2	1	1	0	3	0	4	2	9	0	2	4	3	15	3	10	4	5	1	3	0
3	0	0	1	0	0	2	2	2	2	0	1	2	8	4	8	0	7	3	4	5
4	3	1	1	0	2	5	1	2	0	0	0	0	8	3	6	0	2	0	3	3
5	0	0	0	3	1	0	0	1	3	4	2	2	3	1	1	4	0	3	3	11
6	2	0	2	0	1	0	0	2	2	0	1	0	0	1	0	4	1	1	1	1
Fig3E
Fig3F
Fig3G
Fig3H
Fig4B	Animal 1	Animal 2	Animal 3	Animal 4	Animal 5	Animal 6	Animal 7	Animal 8	Animal 9	Animal 10	Animal 11	Animal 12	Animal 13	Animal 14	Animal 15	Animal 16
	Ctrl inactive								KO inactive
Fr1 day 1	34	45	37	36	48	8	37	7	38	43	39	38	3	35	10	3
Fr1 day 2	38	36	35	38	45	38	45	42	37	40	32	37	13	46	25	6
Fr1 day 3	50	43	39	91	52	47	59	53	47	34	43	54	33	41	38	46
Fr2	89	70	78	95	86	49	91	144	88	64	76	98	49	77	39	38
Fr3	155	152	116	155	471	85	148	249	129	110	131	135	66	274	42	37
Fig4C	Animal 1	Animal 2	Animal 3	Animal 4	Animal 5	Animal 6	Animal 7	Animal 8	Animal 9	Animal 10	Animal 11	Animal 12	Animal 13	Animal 14	Animal 15	Animal 16
	Ctrl inactive								KO inactive
Fr1 day 1	6	35	10	5	6	5	4	3	3	11	5	13	10	8	0	12
Fr1 day 2	7	8	1	8	1	2	2	3	3	8	2	4	0	1	1	4
Fr1 day 3	2	5	2	2	2	0	1	0	2	3	3	1	0	0	2	6
Fr2	0	10	2	2	3	2	1	2	4	2	1	2	2	0	1	0
Fr3	0	8	4	2	5	2	1	2	0	4	1	1	0	4	0	1
Fig4D
	Fr1 day 1 Ctrl foodtray	Fr1 day 1 KOfoodtray		Fr1 day 2 Ctrl foodtray	Fr1 day 2 KOfoodtray		Fr1 day 3 Ctrl food tray	Fr1 day 3 KO food tray		Fr2 Ctrl food tray	Fr2 KO food tray		Fr3 Ctrl food tray	Fr3 KO food tray
	109	186		109	186		104	141		87	78		92	162
	204	132		204	132		89	121		61	97		7	149
	284	82		284	82		194	74		76	262		205	64
	122	134		122	134		122	133		93	152		130	104
	190	363		6	363		331	301		84	93		118	167
	73	112		37	112		104	124		48	101		79	65
	136	282		42	282		99	166		85	134		94	107
	231	190		41	190		113	331		140	135		74	137
Fig4E	Animal 1	Animal 2	Animal 3	Animal 4	Animal 5	Animal 6	Animal 7	Animal 8	Animal 9	Animal 10	Animal 11	Animal 12	Animal 13	Animal 14	Animal 15	Animal 16
Day	Ctrl Active									KO active
1	347	259	261	701	471	418	530	798	472	322	334	651	260	274	92	130
2	236	141	178	328	171	272	313	589	356	240	144	633	250	112	154	104
3	225	142	172	629	142	413	399	625	400	270	175	522	245	152	108	89
4	186	219	166	433	258	284	232	600	285	281	215	576	216	193	107	93
5	191	163	185	253	210	297	264	362	315	211	189	540	98	164	215	121
6	274	141	198	183	134	267	163	344	196	235	186	451	90	78	110	91
Fig4F	Animal 1	Animal 2	Animal 3	Animal 4	Animal 5	Animal 6	Animal 7	Animal 8	Animal 9	Animal 10	Animal 11	Animal 12	Animal 13	Animal 14	Animal 15
Day	Ctrl								KO
1	194	212	512	361	187	292	231	343	485	651	146	330	250	139	140
2	146	175	252	210	187	136	399	189	418	392	115	317	239	152	108
3	314	159	515	291	97	241	237	148	453	383	175	265	212	131	129
4	185	179	522	240	141	134	232	204	330	287	107	265	179	141	83
5	199	170	728	160	175	133	157	205	445	405	68	285	85	217	119
6	284	118	668	231	100	256	108	140	347	291	71	238	115	214	84
Fig4G	Animal 1	Animal 2	Animal 3	Animal 4	Animal 5	Animal 6	Animal 7	Animal 8	Animal 9	Animal 10	Animal 11	Animal 12	Animal 13	Animal 14	Animal 15
Day	Ctrl								KO
1	471	244	269	246	270	255	219	426	236	363	183	575	215	125	121
2	367	195	61	268	262	246	234	652	303	349	325	990	367	195	158
3	241	233	118	394	190	224	441	685	466	249	436	882	320	240	134
Fig4H	Animal 1	Animal 2	Animal 3	Animal 4	Animal 5	Animal 6	Animal 7	Animal 8	Animal 9	Animal 10	Animal 11	Animal 12	Animal 13	Animal 14	Animal 15	Animal 1	Animal 2	Animal 3	Animal 4	Animal 5	Animal 6	Animal 7	Animal 8	Animal 9	Animal 10	Animal 11	Animal 12	Animal 13	Animal 14	Animal 15
Day	Ctrl active								KO active							Ctrl inactive								KO inactive
1	78	50	41	160	7	67	99	124	93	106	34	194	38	17	51	6	5	5	9	8	8	12	2	13	14	2	10	7	0	0
2	111	75	86	151	28	60	85	144	124	187	40	274	35	41	61	9	5	5	15	3	6	4	6	7	15	6	7	2	1	0
3	135	76	130	126	57	20	85	125	85	138	39	275	35	49	45	9	3	17	19	5	2	5	1	5	14	4	13	1	1	0
4	63	85	120	166	27	52	76	42	81	148	59	242	67	67	65	5	2	10	13	2	2	1	0	3	9	17	17	0	2	1
5	111	60	136	187	16	89	76	77	113	226	55	268	34	60	40	11	0	9	16	2	1	3	2	2	20	5	12	0	0	1
6	141	60	135	177	31	115	110	76	82	233	45	205	35	56	37	9	1	7	24	1	3	1	0	4	5	3	9	0	2	0
	120	130	141	210	29	61	77	92	103	161	60	269	90	29	36	5	3	0	18	2	0	0	0	2	5	3	14	0	5	0
Fig4I	Animal 1	Animal 2	Animal 3	Animal 4	Animal 5	Animal 6	Animal 7	Animal 8	Animal 9	Animal 10	Animal 11	Animal 12	Animal 13	Animal 14	Animal 15	Animal 1	Animal 2	Animal 3	Animal 4	Animal 5	Animal 6	Animal 7	Animal 8	Animal 9	Animal 10	Animal 11	Animal 12	Animal 13	Animal 14	Animal 15
Day	Ctrl active								KO active							Ctrl inactive								KO inactive
1	148	111	139	193	39	121	102	214	125	502	94	428	114	116	74	5	4	4	6	4	4	3	2	6	16	3	23	5	9	3
2	98	91	94	138	42	126	196	179	130	336	65	423	102	111	68	7	3	2	5	2	1	4	3	4	7	4	17	2	1	1
3	133	78	91	69	33	69	112	120	150	311	51	262	42	100	22	7	2	0	6	3	1	2	0	5	5	11	14	0	1	0
4	147	76	69	126	35	101	100	128	173	217	39	181	112	44	9	6	2	5	7	3	4	3	1	5	5	10	17	1	2	0
5	198	100	72	113	33	110	97	132	187	254	34	238	70	98	7	8	2	2	6	2	3	1	0	7	8	5	12	0	5	0
6	164	31	94	141	17	62	110	134	174	187	47	192	69	118	6	9	3	0	7	1	1	2	7	5	3	5	9	0	1	0
Fig4J	Animal 1	Animal 2	Animal 3	Animal 4	Animal 5	Animal 6	Animal 7	Animal 8	Animal 9	Animal 10	Animal 11	Animal 12	Animal 13	Animal 14	Animal 15	Animal 1	Animal 2	Animal 3	Animal 4	Animal 5	Animal 6	Animal 7	Animal 8	Animal 9	Animal 10	Animal 11	Animal 12	Animal 13	Animal 14	Animal 15
Day	Ctrl active								KO active							Ctrl inactive								KO inactive
1	74	69	75	128	25	52	125	64	69	88	35	108	90	81	10	5	2	2	8	0	0	4	2	5	4	2	8	0	0	0
2	18	55	54	59	7	28	86	76	48	61	20	44	22	29	20	3	1	1	3	1	0	3	2	5	1	4	5	1	0	0
3	30	44	68	30	3	28	28	41	47	57	19	66	22	46	7	3	2	0	0	0	0	2	1	3	3	3	3	0	0	0
4	26	34	26	24	4	23	16	31	31	11	37	77	24	44	20	5	2	3	1	1	2	2	1	0	2	0	8	0	0	3
5	12	20	24	35	15	2	23	24	34	18	15	66	19	25	4	2	2	1	2	0	0	2	3	2	0	3	5	2	5	1
6	6	27	7	9	4	4	6	32	14	29	13	11	23	25	5	1	1	2	3	1	1	1	3	2	3	3	7	0	0	1
Fig4K	Animal 1	Animal 2	Animal 3	Animal 4	Animal 5	Animal 6	Animal 7	Animal 8	Animal 9	Animal 10	Animal 11	Animal 12	Animal 13	Animal 14	Animal 15
Min	Ctrl								KO
0	0	0	0	0	0	0	0	0	0	0	0	0	0	0	0
1	1	0	0	1	8	6	0	0	0	0	29	0	0	0	0
2	5	0	0	7	24	6	0	3	9	0	37	10	0	11	7
3	14	0	19	9	29	6	0	4	10	0	37	10	0	11	16
4	15	3	19	10	30	6	13	5	10	13	37	10	0	11	16
5	15	12	19	15	30	6	35	6	11	13	45	21	0	16	29
6	15	18	31	15	30	6	35	11	17	19	45	21	0	16	33
7	15	18	31	15	30	7	35	11	17	19	45	22	0	16	33
8	15	18	31	18	30	9	42	12	17	19	45	45	0	22	34
9	15	20	31	28	30	12	42	12	17	19	45	63	0	34	37
10	15	21	31	28	30	12	42	13	17	19	45	63	0	49	40
11	15	21	32	28	30	12	42	20	17	20	45	69	0	49	40
12	15	21	32	28	36	12	47	20	19	20	45	73	0	49	40
13	15	21	32	28	36	12	47	20	19	22	45	73	0	49	40
14	15	21	32	30	36	12	47	21	19	22	46	73	0	49	40
15	20	26	32	30	36	12	48	22	19	22	56	73	1	49	40
16	20	26	32	30	55	12	48	22	20	22	60	73	1	49	40
17	20	26	32	30	55	12	48	22	25	22	61	73	1	49	44
18	20	26	32	30	55	12	48	22	32	22	61	73	1	49	44
19	20	26	32	30	55	16	48	23	32	22	61	73	1	49	44
20	20	26	33	30	62	16	48	23	32	30	64	73	1	55	44
21	20	30	33	30	62	16	48	23	32	30	64	73	1	55	44
22	27	38	35	31	62	16	48	23	32	31	71	73	1	63	44
23	27	38	37	31	63	16	52	23	32	32	76	73	1	65	46
24	27	38	37	31	68	16	58	23	32	38	78	73	1	67	50
25	27	38	37	32	79	16	58	23	32	38	78	73	1	67	50
26	27	38	37	34	86	20	58	24	37	38	82	73	1	67	50
27	27	38	37	38	86	20	58	28	37	38	82	73	1	67	50
28	27	38	37	44	86	20	62	29	37	38	84	75	5	67	50
29	27	38	37	44	86	20	62	29	37	41	87	75	18	73	50
30	27	38	37	44	86	20	62	32	37	41	87	75	24	73	50
31	27	38	37	44	86	20	62	32	37	41	87	75	24	73	50
32	27	41	37	44	86	20	62	32	37	41	87	75	24	73	50
33	27	41	37	44	86	20	66	32	37	41	87	75	24	73	50
34	27	41	37	44	86	20	66	32	37	41	87	75	24	73	50
35	27	41	37	44	86	20	66	33	37	41	88	86	24	73	50
36	27	48	37	44	86	20	66	33	37	43	95	86	24	73	50
37	27	48	37	44	86	20	67	33	37	43	95	86	24	73	50
38	27	48	37	46	86	23	71	33	37	43	95	86	24	73	50
39	27	48	37	46	86	23	71	34	37	43	96	86	24	73	50
40	27	48	37	46	86	30	71	37	38	52	101	86	24	73	50
41	27	48	37	46	86	30	74	39	42	53	111	86	24	73	50
42	32	48	37	46	92	30	74	43	42	55	115	86	24	73	50
43	36	48	37	46	92	30	78	43	42	55	120	86	24	73	50
44	36	48	37	49	92	30	78	43	42	55	120	86	25	78	50
45	36	48	40	49	96	30	78	43	42	55	120	86	27	78	50
46	36	59	40	49	96	30	78	44	42	55	120	86	27	78	50
47	36	60	40	49	96	30	78	49	42	55	121	89	27	89	50
48	36	62	40	49	102	30	78	55	44	59	121	89	27	106	50
49	36	62	40	49	102	30	78	57	49	64	122	89	27	106	50
50	36	62	40	51	102	30	78	61	49	64	125	101	27	106	50
51	36	62	40	51	105	30	78	61	49	65	125	101	39	113	50
52	36	62	40	51	105	30	81	61	49	73	128	101	39	113	50
53	41	62	40	51	109	30	89	62	49	73	134	101	39	113	50
54	41	62	46	53	111	30	89	63	49	75	134	101	39	113	50
55	41	62	46	53	118	30	92	63	49	75	138	101	39	123	50
56	41	62	46	53	118	30	92	63	49	86	138	101	39	123	50
57	41	62	46	53	118	30	92	64	49	86	138	101	39	123	50
58	41	62	46	53	123	30	94	64	49	86	141	101	39	123	50
59	41	69	46	53	127	30	94	64	49	86	141	101	39	123	50
60	41	69	46	53	127	30	94	65	49	86	141	101	39	123	50
Fig4L	Animal 1	Animal 2	Animal 3	Animal 4	Animal 5	Animal 6	Animal 7	Animal 8	Animal 9	Animal 10	Animal 11	Animal 12	Animal 13	Animal 14	Animal 15
Min	Ctrl								KO
0	0	0	0	0	0	0	0	0	0	0	0	0	0	0	0
1	0	2	5	4	7	5	1	1	1	3	10	2	2	2	21
2	21	2	8	10	9	5	2	7	7	7	10	10	2	6	41
3	26	3	26	16	9	5	3	8	7	10	10	12	7	6	65
4	29	10	26	19	17	5	10	9	8	15	10	16	9	14	71
5	29	16	37	21	20	6	10	9	10	16	12	19	17	14	87
6	29	18	40	21	20	6	13	9	13	17	15	26	17	14	87
7	33	18	40	21	22	7	13	9	13	18	15	27	24	21	87
8	33	18	42	23	22	7	14	9	15	19	15	28	24	22	87
9	34	22	42	28	22	8	15	9	15	19	15	32	25	22	106
10	36	22	43	28	22	8	15	9	16	19	16	32	28	23	108
11	57	23	46	29	22	8	15	10	16	22	16	34	28	23	108
12	57	23	48	29	23	8	15	10	17	22	16	34	28	32	108
13	57	23	48	29	23	8	15	10	19	23	16	35	28	37	110
14	57	23	48	30	24	9	16	10	20	23	16	35	28	42	115
15	62	24	50	30	24	9	16	10	24	23	19	36	28	42	115
16	62	24	52	30	29	9	16	11	33	29	24	38	28	45	131
17	62	24	56	30	29	9	16	11	35	30	24	38	29	45	144
18	62	24	63	30	29	9	16	11	38	34	26	39	29	46	149
19	63	24	63	30	29	15	16	11	39	34	26	43	34	49	149
20	63	26	69	30	29	15	16	11	42	38	26	72	34	49	152
21	65	27	69	30	29	15	19	11	47	38	26	72	34	95	152
22	65	30	74	34	31	15	19	11	49	40	27	72	34	95	169
23	65	30	77	34	32	15	19	11	51	48	32	72	34	95	169
24	65	30	77	35	32	15	20	11	53	49	36	72	34	101	184
25	65	30	77	36	32	15	20	13	53	49	36	72	34	111	189
26	70	31	77	38	34	17	20	17	55	49	36	74	34	111	189
27	70	31	77	39	34	20	20	20	57	49	36	74	34	117	210
28	70	31	79	40	34	20	20	20	59	68	36	75	44	122	221
29	70	35	79	42	35	20	20	20	62	70	39	75	62	128	221
30	70	35	79	42	37	20	21	20	62	70	45	75	63	128	221
31	70	35	87	42	40	20	21	20	65	70	45	75	63	155	221
32	71	35	87	42	43	20	21	21	66	70	45	75	63	156	221
33	71	37	87	43	45	22	21	21	66	70	45	75	63	156	221
34	71	37	87	43	45	22	21	21	70	81	45	79	63	163	223
35	71	37	88	43	50	22	23	22	71	83	45	79	63	173	223
36	71	43	90	43	52	22	23	22	75	85	49	81	63	186	223
37	74	43	90	43	52	22	28	22	81	93	49	81	63	190	223
38	74	43	90	46	52	22	28	22	83	93	60	81	63	193	223
39	74	43	90	49	53	27	30	23	84	113	64	81	63	198	223
40	74	43	90	49	54	29	30	23	86	114	67	81	63	204	223
41	74	45	90	50	55	29	30	29	89	115	70	81	63	204	223
42	74	45	90	50	55	29	30	29	91	115	70	81	63	210	223
43	75	47	91	50	57	29	34	29	93	115	71	81	63	217	223
44	75	47	93	52	58	32	34	30	95	115	73	82	68	220	223
45	76	47	97	52	66	32	34	31	97	115	73	82	70	220	224
46	76	49	97	52	66	32	34	32	98	115	73	82	70	220	234
47	76	62	97	52	71	32	34	33	99	115	73	83	70	230	234
48	76	62	103	52	71	34	34	33	102	116	73	83	70	230	260
49	76	62	104	54	71	41	34	34	103	120	73	83	70	230	260
50	76	62	104	57	71	41	34	37	107	120	74	86	70	232	269
51	77	62	104	58	71	41	36	42	111	121	74	92	73	234	269
52	85	62	104	58	73	41	36	45	114	121	74	93	73	245	279
53	88	62	104	58	76	41	37	45	114	141	80	93	73	247	294
54	88	62	110	59	79	41	37	45	115	142	81	93	73	249	294
55	88	62	112	59	79	42	37	45	115	156	88	93	79	249	294
56	88	62	112	59	79	42	37	45	115	165	88	93	79	249	294
57	88	67	116	59	79	42	37	45	118	167	88	94	82	264	294
58	88	67	117	59	80	42	37	45	120	200	89	95	82	267	297
59	88	75	117	59	80	42	37	45	120	200	89	97	82	267	297
60	88	75	117	59	80	42	37	46	121	200	89	97	82	267	297
Fig5A-D	Deposited as xxx in xxx
Fig5E	Deposited as xxx in xxx
Fig6A	Animal 1	Animal 2	Animal 3	Animal 4	Animal 5	Animal 6	Animal 7	Animal 8	Animal 9	Animal 10	Animal 11	Animal 12	Animal 13	Animal 14	Animal 15	Animal 16	Animal 17	Animal 18	Animal 19	Animal 20	Animal 21	Animal 22	Animal 23	Animal 24	Animal 25
	Ctrl									KO
Total activity	1067	1356	2956	3918	3998	2260	1675	765	1562	5085	5815	6281	5022	2488	6584	5579	2131	6283	5441	5438	2714	3343	4438	2429	1646
Fig6B	Animal 1	Animal 2	Animal 3	Animal 4	Animal 5	Animal 6	Animal 7	Animal 8	Animal 9	Animal 10	Animal 11	Animal 12	Animal 13	Animal 14	Animal 15	Animal 16	Animal 17	Animal 18	Animal 19	Animal 20	Animal 21	Animal 22	Animal 23	Animal 24
Dose Amphetamine	Ctrl												KO
0.5	221.171	42.5423	289.735	384.288	96.2332	192.332	365.39	15.2423	288.424	650.964	604.991	53.6333	127.843	393.488	1001.38	192.46	469.941	8.64222	1015.64	2112.84	56.9066	472.887	992.814	28.2346
1	357.73	1501.58	22.9551	349.885	396.01	92.8182	20.1911	98.9369	1279.51	192.319	343.817	198.803	826.125	683.078	1620.26	221.167	320.796	1560.66	191.895	34.7433	537.144	58.3775	215.589	1377.45
2	833.007	331.024	529.181	199.714	234.255	80.6451	5.47369	402.728	1757.14	16.4799	380.423	252.156	39.8712	789.921	1242.37	1551.52	102.618	1237.09	194.416	131.408	916.301	1416.36	103.273	2054.9
4	24.3556	1733.46	635.971	286.007	32.7708	338.332	866.833	1524.17	277.063	643.874	460.991	135.651	98.0778	2098.59	1344.17	4329.98	37.8438	3031.59	1311.95	2534.09	2368.82	2692.54	1269.81	447.069
