# Supplementary material for: The polyamine transporter Slc18b1(VPAT) is important for both short and long time memory and for regulation of polyamine content in the brain
Source: PLoS Genet. 2019 Dec 4;15(12):e1008455. doi: 10.1371/journal.pgen.1008455 (PMC6927659; doi:10.1371/journal.pgen.1008455)
Supplement: S2 Table — (XLS) [file pgen.1008455.s002.xls]

## Sheet: Hydrophobic
Blue rows mark the proteins which are significantly up- or downregulated
in samples compared to controls with p-value < 0.05 (i.e. with 95% confidence)
Protein identified in hydrophobic fraction of CPE
Accession number	Name	Log	p-value	No. of samples	out of 5 found in
TBA4A_MOUSE	Tubulin alpha-4A chain OS=Mus musculus GN=Tuba4a PE=1 SV=1	0.641265	0.00408144	up	4
VAMP2_MOUSE	Vesicle-associated membrane protein 2 OS=Mus musculus GN=Vamp2 PE=1 SV=2	-0.261028	0.00437601	down	4
RAB14_MOUSE	Ras-related protein Rab-14 OS=Mus musculus GN=Rab14 PE=1 SV=3	0.976413	0.0122817	up	4
RHOA_MOUSE	Transforming protein RhoA OS=Mus musculus GN=Rhoa PE=1 SV=1	-0.351971	0.0123403	down	3
AQP4_MOUSE	Aquaporin-4 OS=Mus musculus GN=Aqp4 PE=2 SV=2	-0.395893	0.0222174	down	5
KCC2A_MOUSE	Calcium/calmodulin-dependent protein kinase type II subunit alpha OS=Mus musculus GN=Camk2a PE=1 SV=2	-0.362619	0.0290093	down	5
RAP1A_MOUSE	Ras-related protein Rap-1A OS=Mus musculus GN=Rap1a PE=2 SV=1	-0.364524	0.0351304	down	5
RS18_MOUSE	40S ribosomal protein S18 OS=Mus musculus GN=Rps18 PE=2 SV=3	0.966016	0.0360162	up	4
S6A17_MOUSE	Orphan sodium- and chloride-dependent neurotransmitter transporter NTT4 OS=Mus musculus GN=Slc6a17 PE=1 SV=1	0.307634	0.0380337	up	4
NDUBB_MOUSE		-0.353827	0.0569206
XPO2_MOUSE		0.25048	0.0572918
VDAC1_MOUSE		-0.428983	0.0593869
MPCP_MOUSE		-0.121677	0.0644125
SV2B_MOUSE		-0.710956	0.07239
CCD56_MOUSE		-0.732417	0.0770211
4F2_MOUSE		-0.206078	0.0772573
TBA1A_MOUSE		0.130605	0.079447
MBP_MOUSE		0.254439	0.0816335
MYOG_MOUSE		-0.140541	0.0876265
GBRA1_MOUSE		-0.26974	0.0892016
CDC42_MOUSE		-0.0960943	0.095087
AT8A1_MOUSE		0.353833	0.095334
TBB3_MOUSE		0.26926	0.111609
LPPR4_MOUSE		2.99461	0.118807
CF174_MOUSE		-0.377247	0.119448
M2OM_MOUSE		-0.324414	0.120741
RAB35_MOUSE		-0.228263	0.123866
ARFG1_MOUSE		-0.876422	0.124904
L1CAM_MOUSE		0.624769	0.128731
SV2A_MOUSE		0.270017	0.130019
EAA2_MOUSE		-0.195279	0.130048
AT1A2_MOUSE		-0.260773	0.136234
GBB2_MOUSE		0.145604	0.141036
ARF3_MOUSE		0.0923872	0.141931
BASI_MOUSE		-0.401607	0.150476
STXB1_MOUSE		-0.216335	0.153366
LGI1_MOUSE		-0.621027	0.157599
ARL8B_MOUSE		-0.119141	0.159013
ENOA_MOUSE		0.267458	0.160152
DIRA2_MOUSE		-0.404788	0.170277
ATPG_MOUSE		0.610642	0.176244
COX41_MOUSE		-0.255408	0.178537
MARCS_MOUSE		-1.05011	0.179352
MIRO1_MOUSE		-0.441742	0.179545
CADM2_MOUSE		-0.299751	0.179821
NDUS1_MOUSE		0.16299	0.186059
VDAC2_MOUSE		-0.457882	0.196117
CA095_MOUSE		-0.360737	0.196186
VGLU1_MOUSE		-0.256924	0.199485
K2C79_MOUSE		1.28341	0.207165
RAB3C_MOUSE		0.307204	0.20863
S12A5_MOUSE		-0.234144	0.21054
ARL8A_MOUSE		0.463589	0.2108
HECAM_MOUSE		-0.108942	0.215071
K1C10_MOUSE		0.984829	0.21722
K22E_MOUSE		0.804809	0.227908
K22O_MOUSE		0.787594	0.231152
SERA_MOUSE		-0.224466	0.238396
SC22B_MOUSE		-0.501974	0.251209
STX1B_MOUSE		-0.18426	0.256487
TBB4_MOUSE		0.164668	0.261452
FXYD7_MOUSE		-0.429247	0.261549
PDE2A_MOUSE		-0.266162	0.27316
SYT1_MOUSE		0.727931	0.274826
DYN1_MOUSE		-0.333198	0.283158
COX5B_MOUSE		-0.770897	0.290611
ADA22_MOUSE		0.416337	0.290946
K2C1_MOUSE		0.515113	0.291476
VAPB_MOUSE		-0.282187	0.291777
MAG_MOUSE		-0.459501	0.292855
NCAM1_MOUSE		-0.110045	0.306935
ATPD_MOUSE		-0.54977	0.309749
NNTM_MOUSE		-0.323355	0.314377
ADT2_MOUSE		-0.145445	0.326236
RAB7A_MOUSE		-0.147493	0.332613
TBB2C_MOUSE		-0.115766	0.332978
RAP2C_MOUSE		-0.16799	0.335192
GPM6A_MOUSE		-0.268804	0.344561
NDUAA_MOUSE		-0.162239	0.347839
CAND1_MOUSE		-0.217118	0.355256
K2C75_MOUSE		0.686389	0.362989
NPTN_MOUSE		-0.137486	0.377663
GPDM_MOUSE		-0.827077	0.393075
1433Z_MOUSE		0.422059	0.394611
G3P_MOUSE		0.084098	0.397932
RHOB_MOUSE		-0.107629	0.400664
CD47_MOUSE		0.40397	0.401362
GPM6B_MOUSE		-0.208583	0.406876
K1045_MOUSE		0.122392	0.410274
ATP5I_MOUSE		-0.158924	0.416606
1433G_MOUSE		0.364658	0.418084
VATH_MOUSE		-0.109002	0.42435
APOO_MOUSE		-0.216147	0.427775
K1C14_MOUSE		0.514598	0.431173
AT2A2_MOUSE		-0.146435	0.432663
SNP25_MOUSE		-0.112911	0.438807
RAB6B_MOUSE		0.204446	0.442635
TOM20_MOUSE		-0.127647	0.44586
VPP1_MOUSE		-0.158646	0.449473
BASP1_MOUSE		-0.570277	0.460082
VAT1_MOUSE		0.244286	0.465953
MTCH1_MOUSE		-0.215664	0.47271
GNAQ_MOUSE		-0.163372	0.473018
NDUS3_MOUSE		0.0729889	0.476801
CISD1_MOUSE		-1.24812	0.478297
SFXN5_MOUSE		-0.438802	0.478405
NCDN_MOUSE		0.0573227	0.481345
GNAO_MOUSE		0.116823	0.483998
VIAAT_MOUSE		-0.355079	0.49099
S6A11_MOUSE		-0.351176	0.499766
SFXN3_MOUSE		-0.107279	0.500626
AT1B1_MOUSE		-0.141094	0.527406
HS90B_MOUSE		-0.209869	0.527756
PHB2_MOUSE		0.181075	0.549689
CEND_MOUSE		-0.176136	0.550095
SC6A1_MOUSE		-0.0731421	0.553413
AT1A1_MOUSE		-0.0740147	0.560471
K1C17_MOUSE		0.343054	0.561558
RB11A_MOUSE		0.109167	0.564074
NDUAD_MOUSE		-0.117816	0.567998
DPYL2_MOUSE		0.130038	0.589149
RAB5C_MOUSE		-0.11777	0.592575
RAB2A_MOUSE		-0.277004	0.598614
UCRI_MOUSE		-0.0894583	0.599007
AT1A3_MOUSE		0.0812864	0.600345
ETFD_MOUSE		-0.0848183	0.603127
QCR1_MOUSE		-0.132156	0.612602
SYT2_MOUSE		-0.25068	0.612615
NFASC_MOUSE		0.13835	0.612932
ATPO_MOUSE		-0.243233	0.6149
IMMT_MOUSE		-0.0262055	0.617812
CLD11_MOUSE		0.137326	0.626029
PHB_MOUSE		0.163144	0.627529
NIPS1_MOUSE		-0.168126	0.63135
ATPA_MOUSE		0.14948	0.634463
GRIA2_MOUSE		-0.183305	0.637939
VATB2_MOUSE		0.259102	0.646834
VA0D1_MOUSE		0.0917505	0.647762
CMC1_MOUSE		0.189327	0.668235
AT1B2_MOUSE		-0.201248	0.676806
IGSF8_MOUSE		-0.0752634	0.678924
TSN2_MOUSE		-0.151549	0.682509
ACTB_MOUSE		0.0347712	0.702529
HXK1_MOUSE		-0.201636	0.714412
ETFB_MOUSE		-0.0514096	0.716825
DHRS1_MOUSE		0.0784076	0.723659
PP2BA_MOUSE		-0.113066	0.726629
ADT1_MOUSE		0.0840259	0.729474
GBB1_MOUSE		0.0704779	0.734837
SNG3_MOUSE		-0.0727362	0.741594
CN37_MOUSE		0.0871144	0.747911
COX2_MOUSE		-0.0790699	0.75898
CD82_MOUSE		0.0490599	0.777581
SIRT2_MOUSE		0.0770997	0.78405
SNG1_MOUSE		-0.0777509	0.787354
MOG_MOUSE		0.0297794	0.810795
GHC1_MOUSE		0.0590314	0.818426
QCR2_MOUSE		0.0376932	0.819477
ATPB_MOUSE		-0.0538614	0.832851
VDAC3_MOUSE		-0.0700782	0.834321
AOFA_MOUSE		0.0405089	0.837151
SYN2_MOUSE		0.0320255	0.842071
NSF_MOUSE		0.0339477	0.856817
NDRG2_MOUSE		0.0725219	0.859045
SYPH_MOUSE		0.0158514	0.865996
LDHB_MOUSE		0.0526757	0.876624
AT2B2_MOUSE		-0.0195349	0.884926
K2C72_MOUSE		0.0766163	0.886831
NCAM2_MOUSE		-0.0580234	0.889241
TBB5_MOUSE		0.00905738	0.904246
SNAA_MOUSE		0.0276801	0.904422
SYN1_MOUSE		0.0249506	0.905667
STX1A_MOUSE		-0.0213915	0.917354
HBB1_MOUSE		0.103189	0.91842
MYPR_MOUSE		0.0285731	0.923663
RALA_MOUSE		0.0295559	0.926962
AT5F1_MOUSE		0.00923357	0.930435
SUCB1_MOUSE		-0.0365395	0.943586
VATA_MOUSE		-0.012119	0.946609
SV2C_MOUSE		0.0261625	0.946804
HSP7C_MOUSE		0.0202064	0.952702
OCAD1_MOUSE		-0.032612	0.965401
RAB3A_MOUSE		0.00489308	0.971172
SNAB_MOUSE		0.0036971	0.984475
TBB2A_MOUSE		-0.00129058	0.989217

## Sheet: Hydrophilic
Protein identified in hydrophilic fraction of CPE
Blue rows mark the proteins which are significantly up- or downregulated in
samples compared to controls with p-value < 0.05 (i.e. with 95% confidence)
Accession number	Name	Log	p-value	In individual run	out of 5 found in
TCPQ_MOUSE	T-complex protein 1 subunit theta OS=Mus musculus GN=Cct8 PE=1 SV=3	0.110493	0.00277107	up	5
DHPR_MOUSE	Dihydropteridine reductase OS=Mus musculus GN=Qdpr PE=1 SV=2	0.578062	0.00289033	up	5
TBB5_MOUSE	Tubulin beta-5 chain OS=Mus musculus GN=Tubb5 PE=1 SV=1	0.111837	0.00635689	up	5
TBA4A_MOUSE	Tubulin alpha-4A chain OS=Mus musculus GN=Tuba4a PE=1 SV=1	0.572991	0.00694825	up	5
SEPT3_MOUSE	Neuronal-specific septin-3 OS=Mus musculus GN=Sept3 PE=1 SV=2	0.313503	0.00834538	up	4
TBA1A_MOUSE	Tubulin alpha-1A chain OS=Mus musculus GN=Tuba1a PE=1 SV=1	0.374929	0.00859495	up	5
VATB2_MOUSE	V-type proton ATPase subunit B, brain isoform OS=Mus musculus GN=Atp6v1b2 PE=1 SV=1	-0.268244	0.0122498	down	5
CAZA1_MOUSE	F-actin-capping protein subunit alpha-1 OS=Mus musculus GN=Capza1 PE=1 SV=4	-0.307184	0.0143553	down	3
NDRG1_MOUSE	Protein NDRG1 OS=Mus musculus GN=Ndrg1 PE=1 SV=1	-0.220683	0.0180657	down	3
PI42A_MOUSE	Phosphatidylinositol-5-phosphate 4-kinase type-2 alpha OS=Mus musculus GN=Pip4k2a PE=1 SV=1	-0.890855	0.0195509	down	5
SSDH_MOUSE	Succinate-semialdehyde dehydrogenase, mitochondrial OS=Mus musculus GN=Aldh5a1 PE=1 SV=1	-0.259386	0.0196217	down	5
NFASC_MOUSE	Neurofascin OS=Mus musculus GN=Nfasc PE=1 SV=1	0.238618	0.0214637	up	5
UB2V2_MOUSE	Ubiquitin-conjugating enzyme E2 variant 2 OS=Mus musculus GN=Ube2v2 PE=2 SV=4	0.301173	0.0217074	up	3
PAK1_MOUSE	Serine/threonine-protein kinase PAK 1 OS=Mus musculus GN=Pak1 PE=1 SV=1	-0.363003	0.0229018	down	4
PP2BB_MOUSE	Serine/threonine-protein phosphatase 2B catalytic subunit beta isoform OS=Mus musculus GN=Ppp3cb PE=2 SV=2	-0.278194	0.0258195	down	3
RAN_MOUSE	GTP-binding nuclear protein Ran OS=Mus musculus GN=Ran PE=1 SV=3	-0.0811404	0.0284375	down	5
TBB2B_MOUSE	Tubulin beta-2B chain OS=Mus musculus GN=Tubb2b PE=1 SV=1	-0.729167	0.0296096	down	4
EZRI_MOUSE	Ezrin OS=Mus musculus GN=Ezr PE=1 SV=3	-0.294901	0.030543	down	4
G6PI_MOUSE	Glucose-6-phosphate isomerase OS=Mus musculus GN=Gpi PE=1 SV=4	1.55999	0.0309375	up	4
DYN3_MOUSE	Dynamin-3 OS=Mus musculus GN=Dnm3 PE=1 SV=1	-0.182341	0.0314284	down	3
NRCAM_MOUSE	Neuronal cell adhesion molecule OS=Mus musculus GN=Nrcam PE=1 SV=2	-1.47057	0.0316628	down	4
NDUS1_MOUSE	NADH-ubiquinone oxidoreductase 75 kDa subunit, mitochondrial OS=Mus musculus GN=Ndufs1 PE=1 SV=1	-0.206671	0.033644	down	5
VATC1_MOUSE	V-type proton ATPase subunit C 1 OS=Mus musculus GN=Atp6v1c1 PE=1 SV=4	-0.20736	0.0418005	down	5
2ABA_MOUSE	Serine/threonine-protein phosphatase 2A 55 kDa regulatory subunit B alpha isoform OS=Mus musculus GN=Ppp2r2a PE=1 SV=1	0.234578	0.0420084	up	5
EF1A1_MOUSE	Elongation factor 1-alpha 1 OS=Mus musculus GN=Eef1a1 PE=1 SV=3	0.102647	0.0460875	up	5
AT1A3_MOUSE	Sodium/potassium-transporting ATPase subunit alpha-3 OS=Mus musculus GN=Atp1a3 PE=1 SV=1	0.288392	0.0494126	up	5
G3P_MOUSE		0.182215	0.051229
CISY_MOUSE		-0.19028	0.0513926
AP2B1_MOUSE		0.603932	0.0524292
CSDE1_MOUSE		-0.479651	0.0526189
ARP2_MOUSE		-0.191414	0.0575747
E41L3_MOUSE		-0.348214	0.0604198
AP2A2_MOUSE		0.285427	0.0612205
AMPH_MOUSE		-0.477433	0.0756581
K2C75_MOUSE		2.01472	0.0776396
ACTB_MOUSE		0.167901	0.0783337
SUCB1_MOUSE		0.137674	0.085678
SLK_MOUSE		-0.789746	0.0963519
EAA2_MOUSE		-0.259381	0.103162
UB2V1_MOUSE		0.405826	0.103889
MDHC_MOUSE		0.124757	0.104702
CSPG5_MOUSE		-0.401077	0.107086
1433Z_MOUSE		0.192411	0.10856
LETM1_MOUSE		-0.266395	0.110044
VATH_MOUSE		-0.272158	0.114225
RL14_MOUSE		0.3706	0.119978
1433B_MOUSE		0.461003	0.120216
IMPA1_MOUSE		0.180114	0.124895
ARPC2_MOUSE		-0.473133	0.126423
LDHB_MOUSE		0.247755	0.130818
HS105_MOUSE		0.392312	0.131504
EF2_MOUSE		0.38756	0.138781
H14_MOUSE		-0.438444	0.139569
MK01_MOUSE		0.254788	0.139575
SEPT6_MOUSE		-0.206235	0.144558
CAP2_MOUSE		0.241963	0.145141
SFXN3_MOUSE		-0.128058	0.154138
RUFY3_MOUSE		-0.375747	0.166519
STXB1_MOUSE		-0.273499	0.169529
PDE1A_MOUSE		-4.11607	0.172581
MAP1A_MOUSE		-0.294526	0.178489
1433G_MOUSE		0.243992	0.180254
FSCN1_MOUSE		-0.13963	0.182385
HS74L_MOUSE		-0.324779	0.183656
ENOG_MOUSE		0.224292	0.192772
K2C6A_MOUSE		1.0586	0.195725
ADT2_MOUSE		-0.185002	0.195981
OXR1_MOUSE		-0.318986	0.198199
PDE1B_MOUSE		0.230541	0.200405
ANXA5_MOUSE		0.180247	0.203957
CRYM_MOUSE		0.116977	0.20417
CN37_MOUSE		0.136231	0.204309
PHB2_MOUSE		-0.168674	0.206136
PP2BA_MOUSE		0.0934146	0.210642
PLPP_MOUSE		0.338924	0.214987
ARC1A_MOUSE		0.412905	0.217054
KCRB_MOUSE		0.146392	0.221126
DYHC1_MOUSE		0.0783686	0.226129
GLNA_MOUSE		0.245608	0.226219
PHB_MOUSE		-0.503443	0.226511
TBB3_MOUSE		0.378205	0.228084
CAZA2_MOUSE		-0.250471	0.232089
SERA_MOUSE		0.126093	0.23352
QCR1_MOUSE		0.0786154	0.236109
ES1_MOUSE		0.399326	0.236196
QCR2_MOUSE		0.232789	0.236622
PGCB_MOUSE		-0.331398	0.238124
HSP7C_MOUSE		-0.177042	0.241033
GDIB_MOUSE		0.0905606	0.241811
SEPT7_MOUSE		-0.381546	0.242865
1433T_MOUSE		0.285804	0.246026
DHE3_MOUSE		0.157815	0.246876
SRCN1_MOUSE		0.370625	0.251303
TALDO_MOUSE		0.249331	0.251882
HS90B_MOUSE		0.162968	0.25191
SAHH2_MOUSE		-0.336503	0.252848
HPLN1_MOUSE		0.187511	0.255102
ADDB_MOUSE		-0.296303	0.257109
NFM_MOUSE		-0.803124	0.262664
CAMKV_MOUSE		-0.07511	0.267704
K22O_MOUSE		1.14388	0.272793
HS12A_MOUSE		-0.266181	0.2728
1433E_MOUSE		0.176625	0.27436
AT1B1_MOUSE		-1.20239	0.279434
HS90A_MOUSE		0.135704	0.281547
MPCP_MOUSE		0.148861	0.284263
WDR7_MOUSE		-0.391596	0.292238
PPME1_MOUSE		0.484614	0.293206
2AAA_MOUSE		0.147911	0.301548
ACON_MOUSE		0.115219	0.304207
ATPG_MOUSE		-0.530887	0.314934
PP2AA_MOUSE		0.131318	0.315161
KPYM_MOUSE		0.0408337	0.327577
PCBP1_MOUSE		0.214858	0.330382
MBP_MOUSE		0.253514	0.33066
GUAD_MOUSE		-0.209237	0.335888
STX1B_MOUSE		0.371376	0.353576
ACLY_MOUSE		0.155829	0.355727
GBB1_MOUSE		-0.246637	0.363548
ALDOA_MOUSE		0.148447	0.36464
ENOA_MOUSE		0.0771238	0.366602
SV2A_MOUSE		0.419221	0.367086
COTL1_MOUSE		0.149422	0.37337
SYN2_MOUSE		0.0774114	0.373602
AT1A1_MOUSE		0.138308	0.376009
VISL1_MOUSE		-0.144286	0.383198
VWDE_MOUSE		-0.954501	0.386604
GRP75_MOUSE		-0.249689	0.397714
NSF_MOUSE		-0.0281	0.399411
ODO1_MOUSE		0.220418	0.399949
AATC_MOUSE		0.0554558	0.400864
PSB6_MOUSE		-0.147125	0.403661
RL15_MOUSE		0.22563	0.406721
MAP2_MOUSE		-0.273134	0.409757
UBP5_MOUSE		-0.162904	0.4177
CAP1_MOUSE		-0.133697	0.422432
SPTA2_MOUSE		-0.150639	0.423282
DHSA_MOUSE		0.280431	0.428142
RL27A_MOUSE		-0.113398	0.43325
DPYL2_MOUSE		0.0514663	0.441578
DNM1L_MOUSE		-0.172048	0.442267
AT2B2_MOUSE		-0.164552	0.445929
LDHA_MOUSE		-0.029568	0.446461
DPYL5_MOUSE		-0.127432	0.448015
NDRG2_MOUSE		0.162836	0.448242
IDH3A_MOUSE		-0.0973032	0.449885
COR1C_MOUSE		-0.101929	0.455327
RL7A_MOUSE		-0.58856	0.455603
COF1_MOUSE		-0.107014	0.458785
GDIA_MOUSE		0.0981627	0.462922
UBE2N_MOUSE		0.113521	0.46734
ADDA_MOUSE		-0.0991359	0.4689
RL6_MOUSE		-0.100954	0.47251
IF2A_MOUSE		0.112985	0.478431
K1C10_MOUSE		0.481175	0.484119
SYNJ1_MOUSE		0.122643	0.484701
ENPL_MOUSE		0.0602593	0.486536
ROA2_MOUSE		-0.240649	0.498403
DYN1_MOUSE		0.0402029	0.507066
AATM_MOUSE		-0.053445	0.514258
ATPA_MOUSE		0.027771	0.515145
CYFP2_MOUSE		-0.0787966	0.517815
ODP2_MOUSE		0.11391	0.518922
COR1A_MOUSE		0.162544	0.51921
E41L1_MOUSE		0.460427	0.52149
H12_MOUSE		-0.105948	0.526475
SEP11_MOUSE		-0.0956948	0.526768
KCRU_MOUSE		-0.0304172	0.533379
K2C1_MOUSE		0.496611	0.534463
H2A1F_MOUSE		-0.556563	0.534913
CH60_MOUSE		-0.115605	0.542806
NCAM1_MOUSE		-0.138035	0.543732
PGAM2_MOUSE		0.0886322	0.548516
DCTN1_MOUSE		-0.108426	0.54936
VAT1_MOUSE		0.245258	0.551371
CAPS1_MOUSE		0.141041	0.556031
THIL_MOUSE		-0.130779	0.556548
AT5F1_MOUSE		-0.0596925	0.563117
ALDOC_MOUSE		-0.0431896	0.578318
MYPR_MOUSE		-0.113847	0.580816
PRDX2_MOUSE		-0.104721	0.58976
KCC2A_MOUSE		-0.133178	0.61058
TBB2A_MOUSE		-0.0270959	0.615218
ADT1_MOUSE		0.0535627	0.617031
RL18_MOUSE		-0.057334	0.630611
RTN1_MOUSE		-0.0725313	0.639488
FUMH_MOUSE		-0.0796162	0.64644
NDKA_MOUSE		-0.0790014	0.649043
AP2A1_MOUSE		0.0404583	0.652918
DPYL1_MOUSE		-0.129822	0.653752
SYHC_MOUSE		0.217153	0.658796
HPCA_MOUSE		0.209377	0.660539
HNRPK_MOUSE		-0.0472368	0.663384
E41L2_MOUSE		-0.0329916	0.668387
GDIR1_MOUSE		0.0616914	0.668908
VATE1_MOUSE		-0.057955	0.674042
RAB3A_MOUSE		0.0891656	0.675212
UBA1_MOUSE		0.0654372	0.678518
FAS_MOUSE		0.117637	0.689453
GNAO_MOUSE		0.0220956	0.69385
RTN4_MOUSE		-0.172793	0.694205
TBB2C_MOUSE		0.0449724	0.694426
ODPB_MOUSE		-0.0548635	0.698859
VATA_MOUSE		0.0477499	0.701442
K22E_MOUSE		0.177813	0.701745
TPIS_MOUSE		0.0399113	0.702011
DPYL3_MOUSE		0.0839441	0.703758
PSB4_MOUSE		0.145117	0.713383
PRDX1_MOUSE		-0.0945292	0.713539
CSN4_MOUSE		0.102107	0.720143
SCRN1_MOUSE		-0.161937	0.724073
ODPA_MOUSE		0.0300532	0.72432
PYC_MOUSE		-0.101667	0.728039
PGAM1_MOUSE		0.0773978	0.736934
AP1B1_MOUSE		-0.0484036	0.738075
HXK1_MOUSE		0.0404101	0.738351
GSHR_MOUSE		-0.0141456	0.744534
RL8_MOUSE		0.104592	0.746799
SYN1_MOUSE		-0.0264178	0.746988
SNAB_MOUSE		0.0339281	0.747603
AAK1_MOUSE		0.122287	0.749394
K2C72_MOUSE		0.371567	0.756229
TERA_MOUSE		-0.040972	0.757119
SPTB2_MOUSE		0.0602807	0.758774
S6A11_MOUSE		0.107936	0.762651
RL19_MOUSE		0.0419703	0.778808
RL22_MOUSE		-0.0583139	0.786149
1433F_MOUSE		0.0569574	0.789584
IF4A1_MOUSE		-0.0683349	0.797084
ARPC4_MOUSE		-0.0861951	0.801701
AP2M1_MOUSE		-0.0873318	0.815844
ODO2_MOUSE		-0.0371127	0.829371
CYC_MOUSE		-0.100703	0.837189
S12A5_MOUSE		0.0178724	0.840529
RS8_MOUSE		-0.0334539	0.84134
ATPB_MOUSE		-0.0176511	0.843184
SODM_MOUSE		-0.0350866	0.849452
CLH_MOUSE		0.0226387	0.851977
SYSC_MOUSE		-0.042673	0.854154
GABT_MOUSE		0.039239	0.857808
DPYL4_MOUSE		0.0258511	0.866786
TKT_MOUSE		-0.0177059	0.872777
TCPH_MOUSE		0.0340213	0.876764
MYOG_MOUSE		0.0239536	0.880607
BACH_MOUSE		-0.0184616	0.885044
MAP4_MOUSE		0.0228965	0.887819
GSTM1_MOUSE		-0.0143606	0.911132
NDUAA_MOUSE		0.0489292	0.912994
GHC1_MOUSE		0.0143994	0.914343
AT1A2_MOUSE		-0.013335	0.915318
K1045_MOUSE		0.0183495	0.918065
MDHM_MOUSE		-0.00751381	0.92205
K2C79_MOUSE		0.0723574	0.930735
TBB4_MOUSE		-0.00702745	0.932951
NFL_MOUSE		-0.0668988	0.939715
APOE_MOUSE		-0.014177	0.944052
DLDH_MOUSE		-0.00932445	0.947031
SEPT5_MOUSE		0.00852528	0.952462
PSA1_MOUSE		-0.00629236	0.955021
PYGB_MOUSE		-0.00975377	0.955074
PGK1_MOUSE		-0.00530315	0.957927
ATP5I_MOUSE		-0.00454661	0.958427
MAP1B_MOUSE		-0.00523593	0.971256
ETFB_MOUSE		0.00350141	0.975832
NDUA2_MOUSE		0.0069783	0.978994
TENR_MOUSE		-0.00110762	0.979676
KIF5C_MOUSE		0.00955985	0.99117
AINX_MOUSE		-0.0113422	0.991749
SYPH_MOUSE		-0.00276579	0.996227
FKB1A_MOUSE		-0.0012384	0.996837
		ACTG_MOUSE	0.12861	0.637356	#NUM!
		ACTG_MOUSE	0.247563	0.0443909	#NUM!
	Count	2	2	5.29072	#NUM!
	Average	#DIV/0!	0.188087	3.16238	0.194977
ACTG_MOUSE	StdDev	#DIV/0!	0.0841123	0.0405614	#NUM!
ACTG_MOUSE		ACTN1_MOUSE	-0.899344	0.223458	#NUM!
ACTG_MOUSE		ACTN1_MOUSE	1.16724	#NUM!	#NUM!
	Count	2	2	16.1317	#NUM!
	Average	#DIV/0!	0.133946	0.129631	0.917932
ACTN1_MOUSE	StdDev	#DIV/0!	1.46129	3.72802	#NUM!
ACTN1_MOUSE		AK1A1_MOUSE	0.143458	0.513872	#NUM!
ACTN1_MOUSE		AK1A1_MOUSE	-0.337472	0.06391	#NUM!
	Count	2	2	#NUM!	#NUM!
	Average	#DIV/0!	-0.0970071	0.403415	0.75589
AK1A1_MOUSE	StdDev	#DIV/0!	0.340068	#NUM!	#NUM!
AK1A1_MOUSE		ALBU_MOUSE	1.13042	1.99392	#NUM!
AK1A1_MOUSE		ALBU_MOUSE	-0.33061	0.175755	#NUM!
	Count	2	2	#NUM!	#NUM!
	Average	#DIV/0!	0.399907	0.54743	0.681138
ALBU_MOUSE	StdDev	#DIV/0!	1.03311	3.1176	#NUM!
ALBU_MOUSE		ANK2_MOUSE	-0.209558	2.37993	#NUM!
ALBU_MOUSE		ANK2_MOUSE	0.0894982	#NUM!	#NUM!
	Count	2	2	9.96707	#NUM!
	Average	#DIV/0!	-0.0600302	0.401463	0.756959
ANK2_MOUSE	StdDev	#DIV/0!	0.211465	#NUM!	#NUM!
ANK2_MOUSE		ARF5_MOUSE	-1.19794	4.52731	#NUM!
ANK2_MOUSE		ARF5_MOUSE	0.121679	#NUM!	#NUM!
	Count	2	2	1.29643	#NUM!
	Average	#DIV/0!	-0.53813	0.815585	0.564443
ARF5_MOUSE	StdDev	#DIV/0!	0.933111	#NUM!	#NUM!
ARF5_MOUSE		ATPD_MOUSE	-1.23589	0.964478	#NUM!
ARF5_MOUSE		ATPD_MOUSE	1.23781	#NUM!	#NUM!
	Count	2	2	2317.65	#NUM!
	Average	#DIV/0!	0.000960083	0.000776233	0.999506
ATPD_MOUSE	StdDev	#DIV/0!	1.74917	0.0783351	#NUM!
ATPD_MOUSE		AUHM_MOUSE	0.691878	21.7044	#NUM!
ATPD_MOUSE		AUHM_MOUSE	-0.0421597	0.017534	#NUM!
	Count	2	2	#NUM!	#NUM!
	Average	#DIV/0!	0.324859	0.885129	0.538745
AUHM_MOUSE	StdDev	#DIV/0!	0.519043	0.624956	#NUM!
AUHM_MOUSE		BCAT1_MOUSE	-0.473371	1.00499	#NUM!
AUHM_MOUSE		BCAT1_MOUSE	-0.339345	#NUM!	#NUM!
	Count	2	2	#NUM!	#NUM!
	Average	#DIV/0!	-0.406358	6.06388	0.104049
BCAT1_MOUSE	StdDev	#DIV/0!	0.0947705	#NUM!	#NUM!
BCAT1_MOUSE		BIEA_MOUSE	-0.335443	0.301709	#NUM!
BCAT1_MOUSE		BIEA_MOUSE	-0.342269	#NUM!	#NUM!
	Count	2	2	#NUM!	#NUM!
	Average	#DIV/0!	-0.338856	99.289	0.00641157
BIEA_MOUSE	StdDev	#DIV/0!	0.00482646	#NUM!	#NUM!
BIEA_MOUSE		CMC1_MOUSE	-0.281342	0.603019	#NUM!
BIEA_MOUSE		CMC1_MOUSE	-0.0324129	#NUM!	#NUM!
	Count	2	2	#NUM!	#NUM!
	Average	#DIV/0!	-0.156877	1.26042	0.426978
CMC1_MOUSE	StdDev	#DIV/0!	0.17602	#NUM!	#NUM!
CMC1_MOUSE		DCE1_MOUSE	-0.566657	0.392575	#NUM!
CMC1_MOUSE		DCE1_MOUSE	0.605589	#NUM!	#NUM!
	Count	2	2	79.9538	#NUM!
	Average	#DIV/0!	0.0194662	0.0332117	0.978865
DCE1_MOUSE	StdDev	#DIV/0!	0.828903	#DIV/0!	#DIV/0!
DCE1_MOUSE		DDX5_MOUSE	0	0	#NUM!
DCE1_MOUSE		DDX5_MOUSE	-0.157628	#DIV/0!	#DIV/0!
	Count	2	2	#NUM!	#NUM!
	Average	#DIV/0!	-0.0788141	1	0.5
DDX5_MOUSE	StdDev	#DIV/0!	0.11146	#NUM!	#NUM!
DDX5_MOUSE		DLG1_MOUSE	-0.397811	0.172915	#NUM!
DDX5_MOUSE		DLG1_MOUSE	-0.768076	#NUM!	#NUM!
	Count	2	2	#NUM!	#NUM!
	Average	#DIV/0!	-0.582944	3.14879	0.195766
DLG1_MOUSE	StdDev	#DIV/0!	0.261817	#NUM!	#NUM!
DLG1_MOUSE		EPDR1_MOUSE	-0.0279015	0.0644186	#NUM!
DLG1_MOUSE		EPDR1_MOUSE	-0.221623	#NUM!	#NUM!
	Count	2	2	#NUM!	#NUM!
	Average	#DIV/0!	-0.124762	1.28806	0.420272
EPDR1_MOUSE	StdDev	#DIV/0!	0.136982	#NUM!	#NUM!
EPDR1_MOUSE		FAK2_MOUSE	0.951408	0.354576	#NUM!
EPDR1_MOUSE		FAK2_MOUSE	-0.993092	0.484332	#NUM!
	Count	2	2	#NUM!	#NUM!
	Average	#DIV/0!	-0.0208418	0.0214367	0.986355
FAK2_MOUSE	StdDev	#DIV/0!	1.37497	#NUM!	#NUM!
FAK2_MOUSE		FER_MOUSE	-0.798178	1.29011	#NUM!
FAK2_MOUSE		FER_MOUSE	-0.72547	#NUM!	#NUM!
	Count	2	2	#NUM!	#NUM!
	Average	#DIV/0!	-0.761824	20.9558	0.0303562
FER_MOUSE	StdDev	#DIV/0!	0.0514122	#NUM!	#NUM!
FER_MOUSE		FTHFD_MOUSE	0.309092	60.8449	#NUM!
FER_MOUSE		FTHFD_MOUSE	-0.00115185	0.000320192	#NUM!
	Count	2	2	#NUM!	#NUM!
	Average	#DIV/0!	0.15397	0.992575	0.502372
FTHFD_MOUSE	StdDev	#DIV/0!	0.219376	0.199284	#NUM!
FTHFD_MOUSE		GRP78_MOUSE	-0.431951	0.181652	#NUM!
FTHFD_MOUSE		GRP78_MOUSE	-1.11375	#NUM!	#NUM!
	Count	2	2	#NUM!	#NUM!
	Average	#DIV/0!	-0.772851	2.26709	0.264467
GRP78_MOUSE	StdDev	#DIV/0!	0.482106	#NUM!	#NUM!
GRP78_MOUSE		H2AX_MOUSE	0.218062	0.0452368	#NUM!
GRP78_MOUSE		H2AX_MOUSE	-3.34703	0.781484	#NUM!
	Count	2	2	#NUM!	#NUM!
	Average	#DIV/0!	-1.56449	0.877668	0.541418
H2AX_MOUSE	StdDev	#DIV/0!	2.5209	#NUM!	#NUM!
H2AX_MOUSE		HSP72_MOUSE	0.602889	0.996623	0.501077
H2AX_MOUSE		HSP72_MOUSE	0.960472	0.372884	#NUM!
	Count	2	2	2.50751	#NUM!
	Average	#DIV/0!	0.78168	4.37203	0.14315
HSP72_MOUSE	StdDev	#DIV/0!	0.252849	0.293004	#NUM!
HSP72_MOUSE		HSP74_MOUSE	0.762961	222.269	#NUM!
HSP72_MOUSE		HSP74_MOUSE	0.00172606	0.000753835	#NUM!
	Count	2	2	0.217322	#NUM!
	Average	#DIV/0!	0.382343	1.00453	0.49856
HSP74_MOUSE	StdDev	#DIV/0!	0.538274	0.840271	#NUM!
HSP74_MOUSE		IF5_MOUSE	-0.396106	1.13823	#NUM!
HSP74_MOUSE		IF5_MOUSE	0.255319	#NUM!	#NUM!
	Count	2	2	14.3563	#NUM!
	Average	#DIV/0!	-0.0703931	0.21612	0.864498
IF5_MOUSE	StdDev	#DIV/0!	0.460627	#NUM!	#NUM!
IF5_MOUSE		K6PF_MOUSE	0.376828	13.7606	#NUM!
IF5_MOUSE		K6PF_MOUSE	-0.0185857	0.00570454	#NUM!
	Count	2	2	#NUM!	#NUM!
	Average	#DIV/0!	0.179121	0.905994	0.531374
K6PF_MOUSE	StdDev	#DIV/0!	0.2796	12.8878	#NUM!
K6PF_MOUSE		K6PP_MOUSE	0.00918186	0.0287956	#NUM!
K6PF_MOUSE		K6PP_MOUSE	-0.168606	0.00807808	#NUM!
	Count	2	2	#NUM!	#NUM!
	Average	#DIV/0!	-0.079712	0.89671	0.534635
K6PP_MOUSE	StdDev	#DIV/0!	0.125715	#NUM!	#NUM!
K6PP_MOUSE		KIF2A_MOUSE	-0.75048	0.485553	#NUM!
K6PP_MOUSE		KIF2A_MOUSE	-0.548019	#NUM!	#NUM!
	Count	2	2	#NUM!	#NUM!
	Average	#DIV/0!	-0.64925	6.41358	0.0984684
KIF2A_MOUSE	StdDev	#DIV/0!	0.143162	#NUM!	#NUM!
KIF2A_MOUSE		LMNA_MOUSE	0.132996	0.0515159	#NUM!
KIF2A_MOUSE		LMNA_MOUSE	-0.976809	0.178114	#NUM!
	Count	2	2	#NUM!	#NUM!
	Average	#DIV/0!	-0.421907	0.760326	0.586148
LMNA_MOUSE	StdDev	#DIV/0!	0.78475	#NUM!	#NUM!
LMNA_MOUSE		M2OM_MOUSE	-0.584963	1.77706	#NUM!
LMNA_MOUSE		M2OM_MOUSE	0.291604	#NUM!	#NUM!
	Count	2	2	7.36304	#NUM!
	Average	#DIV/0!	-0.146679	0.334668	0.794403
M2OM_MOUSE	StdDev	#DIV/0!	0.619826	#NUM!	#NUM!
M2OM_MOUSE		MAON_MOUSE	-0.0878227	0.158269	#NUM!
M2OM_MOUSE		MAON_MOUSE	-0.436864	#NUM!	#NUM!
	Count	2	2	#NUM!	#NUM!
	Average	#DIV/0!	-0.262343	1.50322	0.373704
MAON_MOUSE	StdDev	#DIV/0!	0.246809	#NUM!	#NUM!
MAON_MOUSE		MARE3_MOUSE	-0.365455	0.663366	#NUM!
MAON_MOUSE		MARE3_MOUSE	-0.273692	#NUM!	#NUM!
	Count	2	2	#NUM!	#NUM!
	Average	#DIV/0!	-0.319574	6.96515	0.0907803
MARE3_MOUSE	StdDev	#DIV/0!	0.0648866	#NUM!	#NUM!
MARE3_MOUSE		MPP6_MOUSE	0.570562	0.577797	#NUM!
MARE3_MOUSE		MPP6_MOUSE	-0.251539	0.0950006	#NUM!
	Count	2	2	#NUM!	#NUM!
	Average	#DIV/0!	0.159512	0.388059	0.764343
MPP6_MOUSE	StdDev	#DIV/0!	0.581313	0.456201	#NUM!
MPP6_MOUSE		NCAM2_MOUSE	0.50892	0.28701	#NUM!
MPP6_MOUSE		NCAM2_MOUSE	1.35194	0.482228	#NUM!
	Count	2	2	2.49934	#NUM!
	Average	#DIV/0!	0.93043	2.20737	0.270798
NCAM2_MOUSE	StdDev	#DIV/0!	0.596105	4.6939	#NUM!
NCAM2_MOUSE		NCAN_MOUSE	-0.122499	0.175008	#NUM!
NCAM2_MOUSE		NCAN_MOUSE	0.540424	#NUM!	#NUM!
	Count	2	2	7.03604	#NUM!
	Average	#DIV/0!	0.208963	0.630429	0.641905
NCAN_MOUSE	StdDev	#DIV/0!	0.468757	0.278687	#NUM!
NCAN_MOUSE		NDUS3_MOUSE	0.768894	0.402415	#NUM!
NCAN_MOUSE		NDUS3_MOUSE	-1.30818	0.573548	#NUM!
	Count	2	2	#NUM!	#NUM!
	Average	#DIV/0!	-0.269642	0.259636	0.838281
NDUS3_MOUSE	StdDev	#DIV/0!	1.46871	#NUM!	#NUM!
NDUS3_MOUSE		NPTN_MOUSE	-0.525665	0.919116	#NUM!
NDUS3_MOUSE		NPTN_MOUSE	-0.693118	#NUM!	#NUM!
	Count	2	2	#NUM!	#NUM!
	Average	#DIV/0!	-0.609392	7.27837	0.0869232
NPTN_MOUSE	StdDev	#DIV/0!	0.118407	#NUM!	#NUM!
NPTN_MOUSE		NUCL_MOUSE	0.209671	0.408596	#NUM!
NPTN_MOUSE		NUCL_MOUSE	-0.176577	0.0404271	#NUM!
	Count	2	2	#NUM!	#NUM!
	Average	#DIV/0!	0.0165472	0.0856819	0.945586
NUCL_MOUSE	StdDev	#DIV/0!	0.273119	0.0684035	#NUM!
NUCL_MOUSE		NUDC_MOUSE	-0.513613	1.73308	#NUM!
NUCL_MOUSE		NUDC_MOUSE	0.154879	#NUM!	#NUM!
	Count	2	2	4.38817	#NUM!
	Average	#DIV/0!	-0.179367	0.536632	0.686451
NUDC_MOUSE	StdDev	#DIV/0!	0.472695	#NUM!	#NUM!
NUDC_MOUSE		OLA1_MOUSE	0.614216	0.651624	#NUM!
NUDC_MOUSE		OLA1_MOUSE	-0.648059	0.253948	#NUM!
	Count	2	2	#NUM!	#NUM!
	Average	#DIV/0!	-0.0169215	0.0268111	0.982936
OLA1_MOUSE	StdDev	#DIV/0!	0.892564	#NUM!	#NUM!
OLA1_MOUSE		OPA1_MOUSE	0.449923	0.416852	#NUM!
OLA1_MOUSE		OPA1_MOUSE	-1.01971	0.341991	#NUM!
	Count	2	2	#NUM!	#NUM!
	Average	#DIV/0!	-0.284892	0.387706	0.764538
OPA1_MOUSE	StdDev	#DIV/0!	1.03919	#NUM!	#NUM!
OPA1_MOUSE		PACN1_MOUSE	-0.574069	10.8186	#NUM!
OPA1_MOUSE		PACN1_MOUSE	-0.0540927	#NUM!	#NUM!
	Count	2	2	#NUM!	#NUM!
	Average	#DIV/0!	-0.314081	1.20806	0.44019
PACN1_MOUSE	StdDev	#DIV/0!	0.367678	#NUM!	#NUM!
PACN1_MOUSE		PCBP2_MOUSE	0.0663813	0.206944	#NUM!
PACN1_MOUSE		PCBP2_MOUSE	-0.194503	0.0250564	#NUM!
	Count	2	2	#NUM!	#NUM!
	Average	#DIV/0!	-0.0640609	0.491105	0.709379
PCBP2_MOUSE	StdDev	#DIV/0!	0.184473	#NUM!	#NUM!
PCBP2_MOUSE		PHIPL_MOUSE	-0.335443	0.383332	#NUM!
PCBP2_MOUSE		PHIPL_MOUSE	0.375846	#NUM!	#NUM!
	Count	2	2	60.695	#NUM!
	Average	#DIV/0!	0.0202014	0.0568023	0.963877
PHIPL_MOUSE	StdDev	#DIV/0!	0.502957	0.0657875	#NUM!
PHIPL_MOUSE		PI42B_MOUSE	-1.08662	1.80481	#NUM!
PHIPL_MOUSE		PI42B_MOUSE	-0.426985	#NUM!	#NUM!
	Count	2	2	#NUM!	#NUM!
	Average	#DIV/0!	-0.756803	2.2946	0.261642
PI42B_MOUSE	StdDev	#DIV/0!	0.466434	#NUM!	#NUM!
PI42B_MOUSE		PRDX5_MOUSE	0.467054	3.04937	#NUM!
PI42B_MOUSE		PRDX5_MOUSE	0.104605	0.0357443	#NUM!
	Count	2	2	2.26307	#NUM!
	Average	#DIV/0!	0.28583	1.57721	0.359733
PRDX5_MOUSE	StdDev	#DIV/0!	0.25629	40.792	#NUM!
PRDX5_MOUSE		PRP19_MOUSE	0.00335901	0.0111218	#NUM!
PRDX5_MOUSE		PRP19_MOUSE	-0.152899	0.00443078	#NUM!
	Count	2	2	#NUM!	#NUM!
	Average	#DIV/0!	-0.0747699	0.957007	0.513984
PRP19_MOUSE	StdDev	#DIV/0!	0.110491	#NUM!	#NUM!
PRP19_MOUSE		PSPC1_MOUSE	-0.225198	1.69282	#NUM!
PRP19_MOUSE		PSPC1_MOUSE	0.0442197	#NUM!	#NUM!
	Count	2	2	4.64774	#NUM!
	Average	#DIV/0!	-0.090489	0.671738	0.623436
PSPC1_MOUSE	StdDev	#DIV/0!	0.190507	#NUM!	#NUM!
PSPC1_MOUSE		RAC1_MOUSE	0.588322	1.04632	#NUM!
PSPC1_MOUSE		RAC1_MOUSE	0.245417	0.0941201	#NUM!
	Count	2	2	2.37674	#NUM!
	Average	#DIV/0!	0.416869	2.4314	0.248407
RAC1_MOUSE	StdDev	#DIV/0!	0.24247	0.956724	#NUM!
RAC1_MOUSE		RL13_MOUSE	-0.163633	0.356367	#NUM!
RAC1_MOUSE		RL13_MOUSE	0.226101	#NUM!	#NUM!
	Count	2	2	30.4477	#NUM!
	Average	#DIV/0!	0.0312339	0.160283	0.898821
RL13_MOUSE	StdDev	#DIV/0!	0.275584	0.32473	#NUM!
RL13_MOUSE		RL23_MOUSE	0.149984	0.345672	#NUM!
RL13_MOUSE		RL23_MOUSE	-0.227776	0.0441062	#NUM!
	Count	2	2	#NUM!	#NUM!
	Average	#DIV/0!	-0.0388958	0.205929	0.870709
RL23_MOUSE	StdDev	#DIV/0!	0.267116	#NUM!	#NUM!
RL23_MOUSE		RL31_MOUSE	-1.30249	2.21751	#NUM!
RL23_MOUSE		RL31_MOUSE	-0.303569	#NUM!	#NUM!
	Count	2	2	#NUM!	#NUM!
	Average	#DIV/0!	-0.803027	1.6078	0.354226
RL31_MOUSE	StdDev	#DIV/0!	0.706341	#NUM!	#NUM!
RL31_MOUSE		RL4_MOUSE	-0.0794979	1.72568	#NUM!
RL31_MOUSE		RL4_MOUSE	0.0387171	#NUM!	#NUM!
	Count	2	2	19.2999	#NUM!
	Average	#DIV/0!	-0.0203904	0.344971	0.788523
RL4_MOUSE	StdDev	#DIV/0!	0.0835906	#NUM!	#NUM!
RL4_MOUSE		RS7_MOUSE	-0.550077	0.124469	#NUM!
RL4_MOUSE		RS7_MOUSE	-1.27774	#NUM!	#NUM!
	Count	2	2	#NUM!	#NUM!
	Average	#DIV/0!	-0.913908	2.5119	0.241197
RS7_MOUSE	StdDev	#DIV/0!	0.514535	#NUM!	#NUM!
RS7_MOUSE		SAE2_MOUSE	-0.0866224	0.196531	#NUM!
RS7_MOUSE		SAE2_MOUSE	0.31616	#NUM!	#NUM!
	Count	2	2	9.79851	#NUM!
	Average	#DIV/0!	0.114769	0.56988	0.670245
SAE2_MOUSE	StdDev	#DIV/0!	0.28481	0.477485	#NUM!
SAE2_MOUSE		SGIP1_MOUSE	0.202072	0.129557	#NUM!
SAE2_MOUSE		SGIP1_MOUSE	-0.832385	0.187089	#NUM!
	Count	2	2	#NUM!	#NUM!
	Average	#DIV/0!	-0.315156	0.609317	0.651615
SGIP1_MOUSE	StdDev	#DIV/0!	0.731472	#NUM!	#NUM!
SGIP1_MOUSE		SH3G2_MOUSE	0.381871	0.179733	#NUM!
SGIP1_MOUSE		SH3G2_MOUSE	-1.81714	0.561456	#NUM!
	Count	2	2	#NUM!	#NUM!
	Average	#DIV/0!	-0.717633	0.652688	0.631867
SH3G2_MOUSE	StdDev	#DIV/0!	1.55493	#NUM!	#NUM!
SH3G2_MOUSE		SNG3_MOUSE	0.165059	0.843379	#NUM!
SH3G2_MOUSE		SNG3_MOUSE	-0.244047	0.049575	#NUM!
	Count	2	2	#NUM!	#NUM!
	Average	#DIV/0!	-0.0394938	0.193074	0.87858
SNG3_MOUSE	StdDev	#DIV/0!	0.289282	#NUM!	#NUM!
SNG3_MOUSE		TBCB_MOUSE	0.469485	0.42444	#NUM!
SNG3_MOUSE		TBCB_MOUSE	0.594931	0.20382	#NUM!
	Count	2	2	2.89856	#NUM!
	Average	#DIV/0!	0.532208	8.48509	0.0746835
TBCB_MOUSE	StdDev	#DIV/0!	0.0887033	0.392049	#NUM!
TBCB_MOUSE		TCPB_MOUSE	0.165059	0.112986	#NUM!
TBCB_MOUSE		TCPB_MOUSE	0.435095	0.0883841	#NUM!
	Count	2	2	4.39632	#NUM!
	Average	#DIV/0!	0.300077	2.2225	0.269168
TCPB_MOUSE	StdDev	#DIV/0!	0.190944	0.293956	#NUM!
TCPB_MOUSE		TCPD_MOUSE	0.355829	0.513371	#NUM!
TCPB_MOUSE		TCPD_MOUSE	0.302875	0.0903344	#NUM!
	Count	2	2	3.34196	#NUM!
	Average	#DIV/0!	0.329352	12.4392	0.0510687
TCPD_MOUSE	StdDev	#DIV/0!	0.037444	0.806164	#NUM!
TCPD_MOUSE		TOM20_MOUSE	0.0266556	0.743053	#NUM!
TCPD_MOUSE		TOM20_MOUSE	-0.00694161	0.000566663	#NUM!
	Count	2	2	#NUM!	#NUM!
	Average	#DIV/0!	0.00985701	0.586775	0.662185
TOM20_MOUSE	StdDev	#DIV/0!	0.0237568	0.00135178	#NUM!
TOM20_MOUSE		TPP2_MOUSE	-1.74483	5.60321	#NUM!
TOM20_MOUSE		TPP2_MOUSE	-0.0479967	#NUM!	#NUM!
	Count	2	2	#NUM!	#NUM!
	Average	#DIV/0!	-0.896415	1.05657	0.482492
TPP2_MOUSE	StdDev	#DIV/0!	1.19985	#NUM!	#NUM!
TPP2_MOUSE		TPPP_MOUSE	-0.0103999	0.174095	#NUM!
TPP2_MOUSE		TPPP_MOUSE	0.0654344	#NUM!	#NUM!
	Count	2	2	18.5921	#NUM!
	Average	#DIV/0!	0.0275173	0.72572	0.600343
TPPP_MOUSE	StdDev	#DIV/0!	0.053623	3.86586	#NUM!
TPPP_MOUSE		UCRI_MOUSE	0.00230095	0.00261008	#NUM!
TPPP_MOUSE		UCRI_MOUSE	0.204141	0.00489613	#NUM!
	Count	2	2	8.75442	#NUM!
	Average	#DIV/0!	0.103221	1.0228	0.492825
UCRI_MOUSE	StdDev	#DIV/0!	0.142722	0.516668	#NUM!
UCRI_MOUSE		VPP1_MOUSE	0.0887491	0.0731658	#NUM!
UCRI_MOUSE		VPP1_MOUSE	0.45825	0.0682581	#NUM!
	Count	2	2	4.95022	#NUM!
	Average	#DIV/0!	0.273499	1.48037	0.378214
VPP1_MOUSE	StdDev	#DIV/0!	0.261276	0.580692	#NUM!
VPP1_MOUSE		2AAB_MOUSE	0.235306	0.120277	#NUM!
VPP1_MOUSE	Count	1	1	2.0615	#NUM!
	Average	#DIV/0!	0.235306	#DIV/0!	#DIV/0!
2AAB_MOUSE	StdDev	#DIV/0!	#DIV/0!	#DIV/0!	#DIV/0!
2AAB_MOUSE		ACADL_MOUSE	-0.0866224	#DIV/0!	#DIV/0!
2AAB_MOUSE	Count	1	1	#NUM!	#NUM!
	Average	#DIV/0!	-0.0866224	#DIV/0!	#DIV/0!
ACADL_MOUSE	StdDev	#DIV/0!	#DIV/0!	#DIV/0!	#DIV/0!
ACADL_MOUSE		ACOT3_MOUSE	-0.516015	#DIV/0!	#DIV/0!
ACADL_MOUSE	Count	1	1	#NUM!	#NUM!
	Average	#DIV/0!	-0.516015	#DIV/0!	#DIV/0!
ACOT3_MOUSE	StdDev	#DIV/0!	#DIV/0!	#DIV/0!	#DIV/0!
ACOT3_MOUSE		ACTZ_MOUSE	1.025	#DIV/0!	#DIV/0!
ACOT3_MOUSE	Count	1	1	0.987728	#NUM!
	Average	#DIV/0!	1.025	#DIV/0!	#DIV/0!
ACTZ_MOUSE	StdDev	#DIV/0!	#DIV/0!	#DIV/0!	#DIV/0!
ACTZ_MOUSE		AN32A_MOUSE	-0.29985	#DIV/0!	#DIV/0!
ACTZ_MOUSE	Count	1	1	#NUM!	#NUM!
	Average	#DIV/0!	-0.29985	#DIV/0!	#DIV/0!
AN32A_MOUSE	StdDev	#DIV/0!	#DIV/0!	#DIV/0!	#DIV/0!
AN32A_MOUSE		AP180_MOUSE	-0.00336685	#DIV/0!	#DIV/0!
AN32A_MOUSE	Count	1	1	#NUM!	#NUM!
	Average	#DIV/0!	-0.00336685	#DIV/0!	#DIV/0!
AP180_MOUSE	StdDev	#DIV/0!	#DIV/0!	#DIV/0!	#DIV/0!
AP180_MOUSE		AP3B2_MOUSE	-0.306042	#DIV/0!	#DIV/0!
AP180_MOUSE	Count	1	1	#NUM!	#NUM!
	Average	#DIV/0!	-0.306042	#DIV/0!	#DIV/0!
AP3B2_MOUSE	StdDev	#DIV/0!	#DIV/0!	#DIV/0!	#DIV/0!
AP3B2_MOUSE		ARP3_MOUSE	0.319326	#DIV/0!	#DIV/0!
AP3B2_MOUSE	Count	1	1	1.76963	#NUM!
	Average	#DIV/0!	0.319326	#DIV/0!	#DIV/0!
ARP3_MOUSE	StdDev	#DIV/0!	#DIV/0!	#DIV/0!	#DIV/0!
ARP3_MOUSE		AT10D_MOUSE	-0.470124	#DIV/0!	#DIV/0!
ARP3_MOUSE	Count	1	1	#NUM!	#NUM!
	Average	#DIV/0!	-0.470124	#DIV/0!	#DIV/0!
AT10D_MOUSE	StdDev	#DIV/0!	#DIV/0!	#DIV/0!	#DIV/0!
AT10D_MOUSE		AT2A2_MOUSE	-0.584963	#DIV/0!	#DIV/0!
AT10D_MOUSE	Count	1	1	#NUM!	#NUM!
	Average	#DIV/0!	-0.584963	#DIV/0!	#DIV/0!
AT2A2_MOUSE	StdDev	#DIV/0!	#DIV/0!	#DIV/0!	#DIV/0!
AT2A2_MOUSE		ATPO_MOUSE	-2.22566	#DIV/0!	#DIV/0!
AT2A2_MOUSE	Count	1	1	#NUM!	#NUM!
	Average	#DIV/0!	-2.22566	#DIV/0!	#DIV/0!
ATPO_MOUSE	StdDev	#DIV/0!	#DIV/0!	#DIV/0!	#DIV/0!
ATPO_MOUSE		AUXI_MOUSE	0.38037	#DIV/0!	#DIV/0!
ATPO_MOUSE	Count	1	1	1.62142	#NUM!
	Average	#DIV/0!	0.38037	#DIV/0!	#DIV/0!
AUXI_MOUSE	StdDev	#DIV/0!	#DIV/0!	#DIV/0!	#DIV/0!
AUXI_MOUSE		CAPZB_MOUSE	-0.339345	#DIV/0!	#DIV/0!
AUXI_MOUSE	Count	1	1	#NUM!	#NUM!
	Average	#DIV/0!	-0.339345	#DIV/0!	#DIV/0!
CAPZB_MOUSE	StdDev	#DIV/0!	#DIV/0!	#DIV/0!	#DIV/0!
CAPZB_MOUSE		CBR1_MOUSE	0.0785334	#DIV/0!	#DIV/0!
CAPZB_MOUSE	Count	1	1	3.56839	#NUM!
	Average	#DIV/0!	0.0785334	#DIV/0!	#DIV/0!
CBR1_MOUSE	StdDev	#DIV/0!	#DIV/0!	#DIV/0!	#DIV/0!
CBR1_MOUSE		CF174_MOUSE	0.656046	#DIV/0!	#DIV/0!
CBR1_MOUSE	Count	1	1	1.23462	#NUM!
	Average	#DIV/0!	0.656046	#DIV/0!	#DIV/0!
CF174_MOUSE	StdDev	#DIV/0!	#DIV/0!	#DIV/0!	#DIV/0!
CF174_MOUSE		CLCA_MOUSE	0.273576	#DIV/0!	#DIV/0!
CF174_MOUSE	Count	1	1	1.91188	#NUM!
	Average	#DIV/0!	0.273576	#DIV/0!	#DIV/0!
CLCA_MOUSE	StdDev	#DIV/0!	#DIV/0!	#DIV/0!	#DIV/0!
CLCA_MOUSE		CMC2_MOUSE	0.354339	#DIV/0!	#DIV/0!
CLCA_MOUSE	Count	1	1	1.67993	#NUM!
	Average	#DIV/0!	0.354339	#DIV/0!	#DIV/0!
CMC2_MOUSE	StdDev	#DIV/0!	#DIV/0!	#DIV/0!	#DIV/0!
CMC2_MOUSE		COPG2_MOUSE	0.226499	#DIV/0!	#DIV/0!
CMC2_MOUSE	Count	1	1	2.1012	#NUM!
	Average	#DIV/0!	0.226499	#DIV/0!	#DIV/0!
COPG2_MOUSE	StdDev	#DIV/0!	#DIV/0!	#DIV/0!	#DIV/0!
COPG2_MOUSE		CTBP1_MOUSE	-1.13841	#DIV/0!	#DIV/0!
COPG2_MOUSE	Count	1	1	#NUM!	#NUM!
	Average	#DIV/0!	-1.13841	#DIV/0!	#DIV/0!
CTBP1_MOUSE	StdDev	#DIV/0!	#DIV/0!	#DIV/0!	#DIV/0!
CTBP1_MOUSE		CTNB1_MOUSE	-0.128285	#DIV/0!	#DIV/0!
CTBP1_MOUSE	Count	1	1	#NUM!	#NUM!
	Average	#DIV/0!	-0.128285	#DIV/0!	#DIV/0!
CTNB1_MOUSE	StdDev	#DIV/0!	#DIV/0!	#DIV/0!	#DIV/0!
CTNB1_MOUSE		CYFP1_MOUSE	-0.265636	#DIV/0!	#DIV/0!
CTNB1_MOUSE	Count	1	1	#NUM!	#NUM!
	Average	#DIV/0!	-0.265636	#DIV/0!	#DIV/0!
CYFP1_MOUSE	StdDev	#DIV/0!	#DIV/0!	#DIV/0!	#DIV/0!
CYFP1_MOUSE		DC1L2_MOUSE	-1.265	#DIV/0!	#DIV/0!
CYFP1_MOUSE	Count	1	1	#NUM!	#NUM!
	Average	#DIV/0!	-1.265	#DIV/0!	#DIV/0!
DC1L2_MOUSE	StdDev	#DIV/0!	#DIV/0!	#DIV/0!	#DIV/0!
DC1L2_MOUSE		DCLK1_MOUSE	0.285314	#DIV/0!	#DIV/0!
DC1L2_MOUSE	Count	1	1	1.87214	#NUM!
	Average	#DIV/0!	0.285314	#DIV/0!	#DIV/0!
DCLK1_MOUSE	StdDev	#DIV/0!	#DIV/0!	#DIV/0!	#DIV/0!
DCLK1_MOUSE		DDB1_MOUSE	0.0447879	#DIV/0!	#DIV/0!
DCLK1_MOUSE	Count	1	1	4.72519	#NUM!
	Average	#DIV/0!	0.0447879	#DIV/0!	#DIV/0!
DDB1_MOUSE	StdDev	#DIV/0!	#DIV/0!	#DIV/0!	#DIV/0!
DDB1_MOUSE		DIRA2_MOUSE	0.195664	#DIV/0!	#DIV/0!
DDB1_MOUSE	Count	1	1	2.26071	#NUM!
	Average	#DIV/0!	0.195664	#DIV/0!	#DIV/0!
DIRA2_MOUSE	StdDev	#DIV/0!	#DIV/0!	#DIV/0!	#DIV/0!
DIRA2_MOUSE		DTD1_MOUSE	-0.76184	#DIV/0!	#DIV/0!
DIRA2_MOUSE	Count	1	1	#NUM!	#NUM!
	Average	#DIV/0!	-0.76184	#DIV/0!	#DIV/0!
DTD1_MOUSE	StdDev	#DIV/0!	#DIV/0!	#DIV/0!	#DIV/0!
DTD1_MOUSE		ENOB_MOUSE	0.261399	#DIV/0!	#DIV/0!
DTD1_MOUSE	Count	1	1	1.9559	#NUM!
	Average	#DIV/0!	0.261399	#DIV/0!	#DIV/0!
ENOB_MOUSE	StdDev	#DIV/0!	#DIV/0!	#DIV/0!	#DIV/0!
ENOB_MOUSE		ERF1_MOUSE	0.222063	#DIV/0!	#DIV/0!
ENOB_MOUSE	Count	1	1	2.12208	#NUM!
	Average	#DIV/0!	0.222063	#DIV/0!	#DIV/0!
ERF1_MOUSE	StdDev	#DIV/0!	#DIV/0!	#DIV/0!	#DIV/0!
ERF1_MOUSE		FAAA_MOUSE	-0.291171	#DIV/0!	#DIV/0!
ERF1_MOUSE	Count	1	1	#NUM!	#NUM!
	Average	#DIV/0!	-0.291171	#DIV/0!	#DIV/0!
FAAA_MOUSE	StdDev	#DIV/0!	#DIV/0!	#DIV/0!	#DIV/0!
FAAA_MOUSE		FEN1_MOUSE	-0.636661	#DIV/0!	#DIV/0!
FAAA_MOUSE	Count	1	1	#NUM!	#NUM!
	Average	#DIV/0!	-0.636661	#DIV/0!	#DIV/0!
FEN1_MOUSE	StdDev	#DIV/0!	#DIV/0!	#DIV/0!	#DIV/0!
FEN1_MOUSE		GNAQ_MOUSE	0.382944	#DIV/0!	#DIV/0!
FEN1_MOUSE	Count	1	1	1.61597	#NUM!
	Average	#DIV/0!	0.382944	#DIV/0!	#DIV/0!
GNAQ_MOUSE	StdDev	#DIV/0!	#DIV/0!	#DIV/0!	#DIV/0!
GNAQ_MOUSE		GRHPR_MOUSE	-1.60012	#DIV/0!	#DIV/0!
GNAQ_MOUSE	Count	1	1	#NUM!	#NUM!
	Average	#DIV/0!	-1.60012	#DIV/0!	#DIV/0!
GRHPR_MOUSE	StdDev	#DIV/0!	#DIV/0!	#DIV/0!	#DIV/0!
GRHPR_MOUSE		H2AV_MOUSE	0.625177	#DIV/0!	#DIV/0!
GRHPR_MOUSE	Count	1	1	1.26473	#NUM!
	Average	#DIV/0!	0.625177	#DIV/0!	#DIV/0!
H2AV_MOUSE	StdDev	#DIV/0!	#DIV/0!	#DIV/0!	#DIV/0!
H2AV_MOUSE		H2B1A_MOUSE	-1.23318	#DIV/0!	#DIV/0!
H2AV_MOUSE	Count	1	1	#NUM!	#NUM!
	Average	#DIV/0!	-1.23318	#DIV/0!	#DIV/0!
H2B1A_MOUSE	StdDev	#DIV/0!	#DIV/0!	#DIV/0!	#DIV/0!
H2B1A_MOUSE		H2B3A_MOUSE	0.938161	#DIV/0!	#DIV/0!
H2B1A_MOUSE	Count	1	1	1.03243	#NUM!
	Average	#DIV/0!	0.938161	#DIV/0!	#DIV/0!
H2B3A_MOUSE	StdDev	#DIV/0!	#DIV/0!	#DIV/0!	#DIV/0!
H2B3A_MOUSE		HBB1_MOUSE	0.662434	#DIV/0!	#DIV/0!
H2B3A_MOUSE	Count	1	1	1.22865	#NUM!
	Average	#DIV/0!	0.662434	#DIV/0!	#DIV/0!
HBB1_MOUSE	StdDev	#DIV/0!	#DIV/0!	#DIV/0!	#DIV/0!
HBB1_MOUSE		HNRPD_MOUSE	0.0592972	#DIV/0!	#DIV/0!
HBB1_MOUSE	Count	1	1	4.10661	#NUM!
	Average	#DIV/0!	0.0592972	#DIV/0!	#DIV/0!
HNRPD_MOUSE	StdDev	#DIV/0!	#DIV/0!	#DIV/0!	#DIV/0!
HNRPD_MOUSE		HP1B3_MOUSE	-0.0563533	#DIV/0!	#DIV/0!
HNRPD_MOUSE	Count	1	1	#NUM!	#NUM!
	Average	#DIV/0!	-0.0563533	#DIV/0!	#DIV/0!
HP1B3_MOUSE	StdDev	#DIV/0!	#DIV/0!	#DIV/0!	#DIV/0!
HP1B3_MOUSE		HPCL1_MOUSE	-0.38289	#DIV/0!	#DIV/0!
HP1B3_MOUSE	Count	1	1	#NUM!	#NUM!
	Average	#DIV/0!	-0.38289	#DIV/0!	#DIV/0!
HPCL1_MOUSE	StdDev	#DIV/0!	#DIV/0!	#DIV/0!	#DIV/0!
HPCL1_MOUSE		HS71A_MOUSE	-0.673371	#DIV/0!	#DIV/0!
HPCL1_MOUSE	Count	1	1	#NUM!	#NUM!
	Average	#DIV/0!	-0.673371	#DIV/0!	#DIV/0!
HS71A_MOUSE	StdDev	#DIV/0!	#DIV/0!	#DIV/0!	#DIV/0!
HS71A_MOUSE		HS71L_MOUSE	0.565779	#DIV/0!	#DIV/0!
HS71A_MOUSE	Count	1	1	1.32946	#NUM!
	Average	#DIV/0!	0.565779	#DIV/0!	#DIV/0!
HS71L_MOUSE	StdDev	#DIV/0!	#DIV/0!	#DIV/0!	#DIV/0!
HS71L_MOUSE		ILEUA_MOUSE	-0.598982	#DIV/0!	#DIV/0!
HS71L_MOUSE	Count	1	1	#NUM!	#NUM!
	Average	#DIV/0!	-0.598982	#DIV/0!	#DIV/0!
ILEUA_MOUSE	StdDev	#DIV/0!	#DIV/0!	#DIV/0!	#DIV/0!
ILEUA_MOUSE		K1C16_MOUSE	1.14692	#DIV/0!	#DIV/0!
ILEUA_MOUSE	Count	1	1	0.933758	#NUM!
	Average	#DIV/0!	1.14692	#DIV/0!	#DIV/0!
K1C16_MOUSE	StdDev	#DIV/0!	#DIV/0!	#DIV/0!	#DIV/0!
K1C16_MOUSE		K2C71_MOUSE	2.27453	#DIV/0!	#DIV/0!
K1C16_MOUSE	Count	1	1	0.663062	0.627257
	Average	#DIV/0!	2.27453	#DIV/0!	#DIV/0!
K2C71_MOUSE	StdDev	#DIV/0!	#DIV/0!	#DIV/0!	#DIV/0!
K2C71_MOUSE		KCC2B_MOUSE	0.415037	#DIV/0!	#DIV/0!
K2C71_MOUSE	Count	1	1	1.55223	#NUM!
	Average	#DIV/0!	0.415037	#DIV/0!	#DIV/0!
KCC2B_MOUSE	StdDev	#DIV/0!	#DIV/0!	#DIV/0!	#DIV/0!
KCC2B_MOUSE		KIF1A_MOUSE	0.0625211	#DIV/0!	#DIV/0!
KCC2B_MOUSE	Count	1	1	3.99933	#NUM!
	Average	#DIV/0!	0.0625211	#DIV/0!	#DIV/0!
KIF1A_MOUSE	StdDev	#DIV/0!	#DIV/0!	#DIV/0!	#DIV/0!
KIF1A_MOUSE		KIF5A_MOUSE	-0.257748	#DIV/0!	#DIV/0!
KIF1A_MOUSE	Count	1	1	#NUM!	#NUM!
	Average	#DIV/0!	-0.257748	#DIV/0!	#DIV/0!
KIF5A_MOUSE	StdDev	#DIV/0!	#DIV/0!	#DIV/0!	#DIV/0!
KIF5A_MOUSE		KINH_MOUSE	0.826919	#DIV/0!	#DIV/0!
KIF5A_MOUSE	Count	1	1	1.09969	#NUM!
	Average	#DIV/0!	0.826919	#DIV/0!	#DIV/0!
KINH_MOUSE	StdDev	#DIV/0!	#DIV/0!	#DIV/0!	#DIV/0!
KINH_MOUSE		L1CAM_MOUSE	-0.414654	#DIV/0!	#DIV/0!
KINH_MOUSE	Count	1	1	#NUM!	#NUM!
	Average	#DIV/0!	-0.414654	#DIV/0!	#DIV/0!
L1CAM_MOUSE	StdDev	#DIV/0!	#DIV/0!	#DIV/0!	#DIV/0!
L1CAM_MOUSE		MAOX_MOUSE	-0.336974	#DIV/0!	#DIV/0!
L1CAM_MOUSE	Count	1	1	#NUM!	#NUM!
	Average	#DIV/0!	-0.336974	#DIV/0!	#DIV/0!
MAOX_MOUSE	StdDev	#DIV/0!	#DIV/0!	#DIV/0!	#DIV/0!
MAOX_MOUSE		MCM9_MOUSE	-0.229134	#DIV/0!	#DIV/0!
MAOX_MOUSE	Count	1	1	#NUM!	#NUM!
	Average	#DIV/0!	-0.229134	#DIV/0!	#DIV/0!
MCM9_MOUSE	StdDev	#DIV/0!	#DIV/0!	#DIV/0!	#DIV/0!
MCM9_MOUSE		MMSA_MOUSE	0.0409625	#DIV/0!	#DIV/0!
MCM9_MOUSE	Count	1	1	4.94091	#NUM!
	Average	#DIV/0!	0.0409625	#DIV/0!	#DIV/0!
MMSA_MOUSE	StdDev	#DIV/0!	#DIV/0!	#DIV/0!	#DIV/0!
MMSA_MOUSE		MOCS1_MOUSE	-0.680034	#DIV/0!	#DIV/0!
MMSA_MOUSE	Count	1	1	#NUM!	#NUM!
	Average	#DIV/0!	-0.680034	#DIV/0!	#DIV/0!
MOCS1_MOUSE	StdDev	#DIV/0!	#DIV/0!	#DIV/0!	#DIV/0!
MOCS1_MOUSE		MOG_MOUSE	0.188857	#DIV/0!	#DIV/0!
MOCS1_MOUSE	Count	1	1	2.30109	#NUM!
	Average	#DIV/0!	0.188857	#DIV/0!	#DIV/0!
MOG_MOUSE	StdDev	#DIV/0!	#DIV/0!	#DIV/0!	#DIV/0!
MOG_MOUSE		MPP2_MOUSE	-0.186413	#DIV/0!	#DIV/0!
MOG_MOUSE	Count	1	1	#NUM!	#NUM!
	Average	#DIV/0!	-0.186413	#DIV/0!	#DIV/0!
MPP2_MOUSE	StdDev	#DIV/0!	#DIV/0!	#DIV/0!	#DIV/0!
MPP2_MOUSE		MTMR5_MOUSE	0.0635651	#DIV/0!	#DIV/0!
MPP2_MOUSE	Count	1	1	3.96635	#NUM!
	Average	#DIV/0!	0.0635651	#DIV/0!	#DIV/0!
MTMR5_MOUSE	StdDev	#DIV/0!	#DIV/0!	#DIV/0!	#DIV/0!
MTMR5_MOUSE		NBEA_MOUSE	0.514909	#DIV/0!	#DIV/0!
MTMR5_MOUSE	Count	1	1	1.39359	#NUM!
	Average	#DIV/0!	0.514909	#DIV/0!	#DIV/0!
NBEA_MOUSE	StdDev	#DIV/0!	#DIV/0!	#DIV/0!	#DIV/0!
NBEA_MOUSE		NCKP1_MOUSE	0.0405818	#DIV/0!	#DIV/0!
NBEA_MOUSE	Count	1	1	4.96403	#NUM!
	Average	#DIV/0!	0.0405818	#DIV/0!	#DIV/0!
NCKP1_MOUSE	StdDev	#DIV/0!	#DIV/0!	#DIV/0!	#DIV/0!
NCKP1_MOUSE		NDKB_MOUSE	-0.30187	#DIV/0!	#DIV/0!
NCKP1_MOUSE	Count	1	1	#NUM!	#NUM!
	Average	#DIV/0!	-0.30187	#DIV/0!	#DIV/0!
NDKB_MOUSE	StdDev	#DIV/0!	#DIV/0!	#DIV/0!	#DIV/0!
NDKB_MOUSE		NDUA9_MOUSE	-0.171187	#DIV/0!	#DIV/0!
NDKB_MOUSE	Count	1	1	#NUM!	#NUM!
	Average	#DIV/0!	-0.171187	#DIV/0!	#DIV/0!
NDUA9_MOUSE	StdDev	#DIV/0!	#DIV/0!	#DIV/0!	#DIV/0!
NDUA9_MOUSE		NDUAD_MOUSE	-0.152966	#DIV/0!	#DIV/0!
NDUA9_MOUSE	Count	1	1	#NUM!	#NUM!
	Average	#DIV/0!	-0.152966	#DIV/0!	#DIV/0!
NDUAD_MOUSE	StdDev	#DIV/0!	#DIV/0!	#DIV/0!	#DIV/0!
NDUAD_MOUSE		NDUV1_MOUSE	-0.0513469	#DIV/0!	#DIV/0!
NDUAD_MOUSE	Count	1	1	#NUM!	#NUM!
	Average	#DIV/0!	-0.0513469	#DIV/0!	#DIV/0!
NDUV1_MOUSE	StdDev	#DIV/0!	#DIV/0!	#DIV/0!	#DIV/0!
NDUV1_MOUSE		NECP1_MOUSE	0.865322	#DIV/0!	#DIV/0!
NDUV1_MOUSE	Count	1	1	1.07501	#NUM!
	Average	#DIV/0!	0.865322	#DIV/0!	#DIV/0!
NECP1_MOUSE	StdDev	#DIV/0!	#DIV/0!	#DIV/0!	#DIV/0!
NECP1_MOUSE		NIPS1_MOUSE	-0.572406	#DIV/0!	#DIV/0!
NECP1_MOUSE	Count	1	1	#NUM!	#NUM!
	Average	#DIV/0!	-0.572406	#DIV/0!	#DIV/0!
NIPS1_MOUSE	StdDev	#DIV/0!	#DIV/0!	#DIV/0!	#DIV/0!
NIPS1_MOUSE		NMT1_MOUSE	-0.657371	#DIV/0!	#DIV/0!
NIPS1_MOUSE	Count	1	1	#NUM!	#NUM!
	Average	#DIV/0!	-0.657371	#DIV/0!	#DIV/0!
NMT1_MOUSE	StdDev	#DIV/0!	#DIV/0!	#DIV/0!	#DIV/0!
NMT1_MOUSE		NVL_MOUSE	1.19621	#DIV/0!	#DIV/0!
NMT1_MOUSE	Count	1	1	0.914314	#NUM!
	Average	#DIV/0!	1.19621	#DIV/0!	#DIV/0!
NVL_MOUSE	StdDev	#DIV/0!	#DIV/0!	#DIV/0!	#DIV/0!
NVL_MOUSE		PABP1_MOUSE	-0.668018	#DIV/0!	#DIV/0!
NVL_MOUSE	Count	1	1	#NUM!	#NUM!
	Average	#DIV/0!	-0.668018	#DIV/0!	#DIV/0!
PABP1_MOUSE	StdDev	#DIV/0!	#DIV/0!	#DIV/0!	#DIV/0!
PABP1_MOUSE		PACS1_MOUSE	0.0592972	#DIV/0!	#DIV/0!
PABP1_MOUSE	Count	1	1	4.10661	#NUM!
	Average	#DIV/0!	0.0592972	#DIV/0!	#DIV/0!
PACS1_MOUSE	StdDev	#DIV/0!	#DIV/0!	#DIV/0!	#DIV/0!
PACS1_MOUSE		PARK7_MOUSE	0.623437	#DIV/0!	#DIV/0!
PACS1_MOUSE	Count	1	1	1.2665	#NUM!
	Average	#DIV/0!	0.623437	#DIV/0!	#DIV/0!
PARK7_MOUSE	StdDev	#DIV/0!	#DIV/0!	#DIV/0!	#DIV/0!
PARK7_MOUSE		PCY2_MOUSE	-0.335443	#DIV/0!	#DIV/0!
PARK7_MOUSE	Count	1	1	#NUM!	#NUM!
	Average	#DIV/0!	-0.335443	#DIV/0!	#DIV/0!
PCY2_MOUSE	StdDev	#DIV/0!	#DIV/0!	#DIV/0!	#DIV/0!
PCY2_MOUSE		PDIA3_MOUSE	-0.508172	#DIV/0!	#DIV/0!
PCY2_MOUSE	Count	1	1	#NUM!	#NUM!
	Average	#DIV/0!	-0.508172	#DIV/0!	#DIV/0!
PDIA3_MOUSE	StdDev	#DIV/0!	#DIV/0!	#DIV/0!	#DIV/0!
PDIA3_MOUSE		PEBP1_MOUSE	0.758893	#DIV/0!	#DIV/0!
PDIA3_MOUSE	Count	1	1	1.14791	#NUM!
	Average	#DIV/0!	0.758893	#DIV/0!	#DIV/0!
PEBP1_MOUSE	StdDev	#DIV/0!	#DIV/0!	#DIV/0!	#DIV/0!
PEBP1_MOUSE		PGP_MOUSE	-1.02373	#DIV/0!	#DIV/0!
PEBP1_MOUSE	Count	1	1	#NUM!	#NUM!
	Average	#DIV/0!	-1.02373	#DIV/0!	#DIV/0!
PGP_MOUSE	StdDev	#DIV/0!	#DIV/0!	#DIV/0!	#DIV/0!
PGP_MOUSE		PI51C_MOUSE	-0.225198	#DIV/0!	#DIV/0!
PGP_MOUSE	Count	1	1	#NUM!	#NUM!
	Average	#DIV/0!	-0.225198	#DIV/0!	#DIV/0!
PI51C_MOUSE	StdDev	#DIV/0!	#DIV/0!	#DIV/0!	#DIV/0!
PI51C_MOUSE		PININ_MOUSE	-0.330817	#DIV/0!	#DIV/0!
PI51C_MOUSE	Count	1	1	#NUM!	#NUM!
	Average	#DIV/0!	-0.330817	#DIV/0!	#DIV/0!
PININ_MOUSE	StdDev	#DIV/0!	#DIV/0!	#DIV/0!	#DIV/0!
PININ_MOUSE		PLAP_MOUSE	-0.194087	#DIV/0!	#DIV/0!
PININ_MOUSE	Count	1	1	#NUM!	#NUM!
	Average	#DIV/0!	-0.194087	#DIV/0!	#DIV/0!
PLAP_MOUSE	StdDev	#DIV/0!	#DIV/0!	#DIV/0!	#DIV/0!
PLAP_MOUSE		PLCB1_MOUSE	-0.482739	#DIV/0!	#DIV/0!
PLAP_MOUSE	Count	1	1	#NUM!	#NUM!
	Average	#DIV/0!	-0.482739	#DIV/0!	#DIV/0!
PLCB1_MOUSE	StdDev	#DIV/0!	#DIV/0!	#DIV/0!	#DIV/0!
PLCB1_MOUSE		PP1A_MOUSE	0.823222	#DIV/0!	#DIV/0!
PLCB1_MOUSE	Count	1	1	1.10215	#NUM!
	Average	#DIV/0!	0.823222	#DIV/0!	#DIV/0!
PP1A_MOUSE	StdDev	#DIV/0!	#DIV/0!	#DIV/0!	#DIV/0!
PP1A_MOUSE		PP1G_MOUSE	0.229957	#DIV/0!	#DIV/0!
PP1A_MOUSE	Count	1	1	2.08534	#NUM!
	Average	#DIV/0!	0.229957	#DIV/0!	#DIV/0!
PP1G_MOUSE	StdDev	#DIV/0!	#DIV/0!	#DIV/0!	#DIV/0!
PP1G_MOUSE		PRDX4_MOUSE	1.34801	#DIV/0!	#DIV/0!
PP1G_MOUSE	Count	1	1	0.861299	#NUM!
	Average	#DIV/0!	1.34801	#DIV/0!	#DIV/0!
PRDX4_MOUSE	StdDev	#DIV/0!	#DIV/0!	#DIV/0!	#DIV/0!
PRDX4_MOUSE		PROF2_MOUSE	-0.0794979	#DIV/0!	#DIV/0!
PRDX4_MOUSE	Count	1	1	#NUM!	#NUM!
	Average	#DIV/0!	-0.0794979	#DIV/0!	#DIV/0!
PROF2_MOUSE	StdDev	#DIV/0!	#DIV/0!	#DIV/0!	#DIV/0!
PROF2_MOUSE		PSA3_MOUSE	0.345279	#DIV/0!	#DIV/0!
PROF2_MOUSE	Count	1	1	1.70183	#NUM!
	Average	#DIV/0!	0.345279	#DIV/0!	#DIV/0!
PSA3_MOUSE	StdDev	#DIV/0!	#DIV/0!	#DIV/0!	#DIV/0!
PSA3_MOUSE		PSA7_MOUSE	-0.669327	#DIV/0!	#DIV/0!
PSA3_MOUSE	Count	1	1	#NUM!	#NUM!
	Average	#DIV/0!	-0.669327	#DIV/0!	#DIV/0!
PSA7_MOUSE	StdDev	#DIV/0!	#DIV/0!	#DIV/0!	#DIV/0!
PSA7_MOUSE		PSB7_MOUSE	2.90282	#DIV/0!	#DIV/0!
PSA7_MOUSE	Count	1	1	0.586935	0.662109
	Average	#DIV/0!	2.90282	#DIV/0!	#DIV/0!
PSB7_MOUSE	StdDev	#DIV/0!	#DIV/0!	#DIV/0!	#DIV/0!
PSB7_MOUSE		PSD13_MOUSE	-0.58534	#DIV/0!	#DIV/0!
PSB7_MOUSE	Count	1	1	#NUM!	#NUM!
	Average	#DIV/0!	-0.58534	#DIV/0!	#DIV/0!
PSD13_MOUSE	StdDev	#DIV/0!	#DIV/0!	#DIV/0!	#DIV/0!
PSD13_MOUSE		PSD3_MOUSE	-0.522243	#DIV/0!	#DIV/0!
PSD13_MOUSE	Count	1	1	#NUM!	#NUM!
	Average	#DIV/0!	-0.522243	#DIV/0!	#DIV/0!
PSD3_MOUSE	StdDev	#DIV/0!	#DIV/0!	#DIV/0!	#DIV/0!
PSD3_MOUSE		PTMS_MOUSE	-2.24132	#DIV/0!	#DIV/0!
PSD3_MOUSE	Count	1	1	#NUM!	#NUM!
	Average	#DIV/0!	-2.24132	#DIV/0!	#DIV/0!
PTMS_MOUSE	StdDev	#DIV/0!	#DIV/0!	#DIV/0!	#DIV/0!
PTMS_MOUSE		PTN11_MOUSE	-0.739133	#DIV/0!	#DIV/0!
PTMS_MOUSE	Count	1	1	#NUM!	#NUM!
	Average	#DIV/0!	-0.739133	#DIV/0!	#DIV/0!
PTN11_MOUSE	StdDev	#DIV/0!	#DIV/0!	#DIV/0!	#DIV/0!
PTN11_MOUSE		PTPRD_MOUSE	0.307734	#DIV/0!	#DIV/0!
PTN11_MOUSE	Count	1	1	1.80265	#NUM!
	Average	#DIV/0!	0.307734	#DIV/0!	#DIV/0!
PTPRD_MOUSE	StdDev	#DIV/0!	#DIV/0!	#DIV/0!	#DIV/0!
PTPRD_MOUSE		QN1_MOUSE	0.270117	#DIV/0!	#DIV/0!
PTPRD_MOUSE	Count	1	1	1.92408	#NUM!
	Average	#DIV/0!	0.270117	#DIV/0!	#DIV/0!
QN1_MOUSE	StdDev	#DIV/0!	#DIV/0!	#DIV/0!	#DIV/0!
QN1_MOUSE		RADI_MOUSE	-0.112903	#DIV/0!	#DIV/0!
QN1_MOUSE	Count	1	1	#NUM!	#NUM!
	Average	#DIV/0!	-0.112903	#DIV/0!	#DIV/0!
RADI_MOUSE	StdDev	#DIV/0!	#DIV/0!	#DIV/0!	#DIV/0!
RADI_MOUSE		RINI_MOUSE	-0.112787	#DIV/0!	#DIV/0!
RADI_MOUSE	Count	1	1	#NUM!	#NUM!
	Average	#DIV/0!	-0.112787	#DIV/0!	#DIV/0!
RINI_MOUSE	StdDev	#DIV/0!	#DIV/0!	#DIV/0!	#DIV/0!
RINI_MOUSE		RL3_MOUSE	1.47554	#DIV/0!	#DIV/0!
RINI_MOUSE	Count	1	1	0.823235	#NUM!
	Average	#DIV/0!	1.47554	#DIV/0!	#DIV/0!
RL3_MOUSE	StdDev	#DIV/0!	#DIV/0!	#DIV/0!	#DIV/0!
RL3_MOUSE		ROCK2_MOUSE	1.07897	#DIV/0!	#DIV/0!
RL3_MOUSE	Count	1	1	0.962709	#NUM!
	Average	#DIV/0!	1.07897	#DIV/0!	#DIV/0!
ROCK2_MOUSE	StdDev	#DIV/0!	#DIV/0!	#DIV/0!	#DIV/0!
ROCK2_MOUSE		RS19_MOUSE	2.44746	#DIV/0!	#DIV/0!
ROCK2_MOUSE	Count	1	1	0.639208	0.637922
	Average	#DIV/0!	2.44746	#DIV/0!	#DIV/0!
RS19_MOUSE	StdDev	#DIV/0!	#DIV/0!	#DIV/0!	#DIV/0!
RS19_MOUSE		RTN3_MOUSE	-0.931053	#DIV/0!	#DIV/0!
RS19_MOUSE	Count	1	1	#NUM!	#NUM!
	Average	#DIV/0!	-0.931053	#DIV/0!	#DIV/0!
RTN3_MOUSE	StdDev	#DIV/0!	#DIV/0!	#DIV/0!	#DIV/0!
RTN3_MOUSE		SCOT1_MOUSE	-0.36113	#DIV/0!	#DIV/0!
RTN3_MOUSE	Count	1	1	#NUM!	#NUM!
	Average	#DIV/0!	-0.36113	#DIV/0!	#DIV/0!
SCOT1_MOUSE	StdDev	#DIV/0!	#DIV/0!	#DIV/0!	#DIV/0!
SCOT1_MOUSE		SEPT2_MOUSE	0.442518	#DIV/0!	#DIV/0!
SCOT1_MOUSE	Count	1	1	1.50326	#NUM!
	Average	#DIV/0!	0.442518	#DIV/0!	#DIV/0!
SEPT2_MOUSE	StdDev	#DIV/0!	#DIV/0!	#DIV/0!	#DIV/0!
SEPT2_MOUSE		SEPT8_MOUSE	-0.0642288	#DIV/0!	#DIV/0!
SEPT2_MOUSE	Count	1	1	#NUM!	#NUM!
	Average	#DIV/0!	-0.0642288	#DIV/0!	#DIV/0!
SEPT8_MOUSE	StdDev	#DIV/0!	#DIV/0!	#DIV/0!	#DIV/0!
SEPT8_MOUSE		SEPT9_MOUSE	-0.0232136	#DIV/0!	#DIV/0!
SEPT8_MOUSE	Count	1	1	#NUM!	#NUM!
	Average	#DIV/0!	-0.0232136	#DIV/0!	#DIV/0!
SEPT9_MOUSE	StdDev	#DIV/0!	#DIV/0!	#DIV/0!	#DIV/0!
SEPT9_MOUSE		SFPQ_MOUSE	0.219593	#DIV/0!	#DIV/0!
SEPT9_MOUSE	Count	1	1	2.13398	#NUM!
	Average	#DIV/0!	0.219593	#DIV/0!	#DIV/0!
SFPQ_MOUSE	StdDev	#DIV/0!	#DIV/0!	#DIV/0!	#DIV/0!
SFPQ_MOUSE		SPN90_MOUSE	0.481578	#DIV/0!	#DIV/0!
SFPQ_MOUSE	Count	1	1	1.44101	#NUM!
	Average	#DIV/0!	0.481578	#DIV/0!	#DIV/0!
SPN90_MOUSE	StdDev	#DIV/0!	#DIV/0!	#DIV/0!	#DIV/0!
SPN90_MOUSE		SRPK2_MOUSE	-0.694981	#DIV/0!	#DIV/0!
SPN90_MOUSE	Count	1	1	#NUM!	#NUM!
	Average	#DIV/0!	-0.694981	#DIV/0!	#DIV/0!
SRPK2_MOUSE	StdDev	#DIV/0!	#DIV/0!	#DIV/0!	#DIV/0!
SRPK2_MOUSE		SYDC_MOUSE	0.994947	#DIV/0!	#DIV/0!
SRPK2_MOUSE	Count	1	1	1.00254	#NUM!
	Average	#DIV/0!	0.994947	#DIV/0!	#DIV/0!
SYDC_MOUSE	StdDev	#DIV/0!	#DIV/0!	#DIV/0!	#DIV/0!
SYDC_MOUSE		SYG_MOUSE	-0.0513469	#DIV/0!	#DIV/0!
SYDC_MOUSE	Count	1	1	#NUM!	#NUM!
	Average	#DIV/0!	-0.0513469	#DIV/0!	#DIV/0!
SYG_MOUSE	StdDev	#DIV/0!	#DIV/0!	#DIV/0!	#DIV/0!
SYG_MOUSE		SYUB_MOUSE	-1.99655	#DIV/0!	#DIV/0!
SYG_MOUSE	Count	1	1	#NUM!	#NUM!
	Average	#DIV/0!	-1.99655	#DIV/0!	#DIV/0!
SYUB_MOUSE	StdDev	#DIV/0!	#DIV/0!	#DIV/0!	#DIV/0!
SYUB_MOUSE		THIC_MOUSE	0.402286	#DIV/0!	#DIV/0!
SYUB_MOUSE	Count	1	1	1.57664	#NUM!
	Average	#DIV/0!	0.402286	#DIV/0!	#DIV/0!
THIC_MOUSE	StdDev	#DIV/0!	#DIV/0!	#DIV/0!	#DIV/0!
THIC_MOUSE		TIF1B_MOUSE	0.426506	#DIV/0!	#DIV/0!
THIC_MOUSE	Count	1	1	1.53122	#NUM!
	Average	#DIV/0!	0.426506	#DIV/0!	#DIV/0!
TIF1B_MOUSE	StdDev	#DIV/0!	#DIV/0!	#DIV/0!	#DIV/0!
TIF1B_MOUSE		TINF2_MOUSE	2.22239	#DIV/0!	#DIV/0!
TIF1B_MOUSE	Count	1	1	0.670795	0.62385
	Average	#DIV/0!	2.22239	#DIV/0!	#DIV/0!
TINF2_MOUSE	StdDev	#DIV/0!	#DIV/0!	#DIV/0!	#DIV/0!
TINF2_MOUSE		TOM70_MOUSE	-0.0493076	#DIV/0!	#DIV/0!
TINF2_MOUSE	Count	1	1	#NUM!	#NUM!
	Average	#DIV/0!	-0.0493076	#DIV/0!	#DIV/0!
TOM70_MOUSE	StdDev	#DIV/0!	#DIV/0!	#DIV/0!	#DIV/0!
TOM70_MOUSE		UAP56_MOUSE	-0.316756	#DIV/0!	#DIV/0!
TOM70_MOUSE	Count	1	1	#NUM!	#NUM!
	Average	#DIV/0!	-0.316756	#DIV/0!	#DIV/0!
UAP56_MOUSE	StdDev	#DIV/0!	#DIV/0!	#DIV/0!	#DIV/0!
UAP56_MOUSE		VA0D1_MOUSE	0.386549	#DIV/0!	#DIV/0!
UAP56_MOUSE	Count	1	1	1.60841	#NUM!
	Average	#DIV/0!	0.386549	#DIV/0!	#DIV/0!
VA0D1_MOUSE	StdDev	#DIV/0!	#DIV/0!	#DIV/0!	#DIV/0!
VA0D1_MOUSE		WASF1_MOUSE	-0.0374747	#DIV/0!	#DIV/0!
VA0D1_MOUSE	Count	1	1	#NUM!	#NUM!
	Average	#DIV/0!	-0.0374747	#DIV/0!	#DIV/0!
WASF1_MOUSE	StdDev	#DIV/0!	#DIV/0!	#DIV/0!	#DIV/0!
WASF1_MOUSE		WDR37_MOUSE	-0.16749	#DIV/0!	#DIV/0!
WASF1_MOUSE	Count	1	1	#NUM!	#NUM!
	Average	#DIV/0!	-0.16749	#DIV/0!	#DIV/0!
WDR37_MOUSE	StdDev	#DIV/0!	#DIV/0!	#DIV/0!	#DIV/0!
WDR37_MOUSE		VPS35_MOUSE	-0.439799	#DIV/0!	#DIV/0!
WDR37_MOUSE	Count	1	1	#NUM!	#NUM!
	Average	#DIV/0!	-0.439799	#DIV/0!	#DIV/0!
VPS35_MOUSE	StdDev	#DIV/0!	#DIV/0!	#DIV/0!	#DIV/0!
VPS35_MOUSE	Count	1428	1428	#DIV/0!	#DIV/0!
VPS35_MOUSE	Average	#DIV/0!	-0.0120909	0.718975	0.472274
Grand	StdDev	#DIV/0!	0.635488	#NUM!	#NUM!
Grand
Grand
